# Supplementary material for: Mitochondrial metabolic remodeling and multi-omics profiling identify plasma biomarkers of myocardial infarction
Source: J Mol Cell Cardiol Plus. 2025 Nov 13;14:100827. doi: 10.1016/j.jmccpl.2025.100827 (PMC12702414; doi:10.1016/j.jmccpl.2025.100827)
Supplement: Supplementary 1 — Quantified mitochondrial proteins across different heart regions. [file mmc1.xlsx]

## Sheet: Mitochondrial Proteins
		Infarct VS Remote				Infarct VS Border			Border VS Remote
Genes	Uniprot IDs	Protein Name	Log 2 Fold Change	P-Value		Log 2 Fold Change	P-Value		Log 2 Fold Change	P-Value
OGDH	tr|W5PZR4|W5PZR4_SHEEP	Transket_pyr domain-containing protein OS=Ovis aries OX=9940 GN=OGDH PE=3 SV=1	-0.6567	0.0441191		-0.457	0.0722336		-0.1997	0.478687
ACO2	tr|W5QAA9|W5QAA9_SHEEP	Aconitate hydratase, mitochondrial OS=Ovis aries OX=9940 GN=ACO2 PE=3 SV=1	-0.8933	0.0445055		-0.7642	0.0111808		-0.1291	0.727333
ATP5F1A	tr|W5NY50|W5NY50_SHEEP	ATP synthase subunit alpha OS=Ovis aries OX=9940 GN=ATP5F1A PE=3 SV=1	-0.2382	0.417376		-0.1316	0.508102		-0.1066	0.695112
NNT	tr|A0A571N6A6|A0A571N6A6_SHEEP	Proton-translocating NAD(P)(+) transhydrogenase OS=Ovis aries OX=9940 GN=NNT PE=3 SV=1	-0.6135	0.0308834		-0.1986	0.45208		-0.4149	0.0498719
ACADVL	tr|W5PLW6|W5PLW6_SHEEP	Uncharacterized protein OS=Ovis aries OX=9940 GN=ACADVL PE=3 SV=1	-1.2816	0.00153776		-0.662	0.126229		-0.6196	0.0628696
GOT2	tr|W5NUG0|W5NUG0_SHEEP	Aspartate aminotransferase OS=Ovis aries OX=9940 GN=GOT2 PE=3 SV=1	-0.0646	0.888079		0.3343	0.494368		-0.3989	0.289984
NDUFS1	tr|W5QB34|W5QB34_SHEEP	NADH-ubiquinone oxidoreductase 75 kDa subunit, mitochondrial OS=Ovis aries OX=9940 GN=NDUFS1 PE=1 SV=1	-0.6044	0.0277424		-0.2411	0.220383		-0.3633	0.133733
ACSL1	tr|W5PCL4|W5PCL4_SHEEP	Acyl-CoA synthetase long chain family member 1 OS=Ovis aries OX=9940 GN=ACSL1 PE=4 SV=1	-1.6247	3.87728e-05		-0.8464	0.107767		-0.7783	0.0804443
IDH2	tr|W5PR04|W5PR04_SHEEP	Isocitrate dehydrogenase [NADP] OS=Ovis aries OX=9940 GN=IDH2 PE=3 SV=1	-0.8493	0.005		-0.6897	0.0677284		-0.1596	0.72357
SLC25A12	tr|W5NU53|W5NU53_SHEEP	Uncharacterized protein OS=Ovis aries OX=9940 GN=SLC25A12 PE=3 SV=1	0.1759	0.614687		0.0399	0.848963		0.136	0.655225
HADHA	tr|B6UV59|B6UV59_SHEEP	Enoyl-CoA hydratase OS=Ovis aries OX=9940 GN=HADHA PE=2 SV=1	-1.1602	0.00170888		-0.4901	0.178314		-0.67	0.0450016
ATP5F1B	tr|W5PEP7|W5PEP7_SHEEP	ATP synthase subunit beta OS=Ovis aries OX=9940 GN=ATP5F1B PE=3 SV=1	-0.6115	0.0298918		-0.4473	0.039856		-0.1643	0.480494
HADHB	tr|W5QBF9|W5QBF9_SHEEP	Uncharacterized protein OS=Ovis aries OX=9940 GN=HADHB PE=3 SV=1	-1.3223	0.000130345		-0.6383	0.101423		-0.684	0.0521218
PDHA1	tr|W5PYS5|W5PYS5_SHEEP	Pyruvate dehydrogenase E1 component subunit alpha OS=Ovis aries OX=9940 GN=PDHA1 PE=4 SV=1	-2.0075	0.000127079		-1.106	0.0899214		-0.9015	0.104379
IMMT	tr|W5QHI0|W5QHI0_SHEEP	MICOS complex subunit MIC60 OS=Ovis aries OX=9940 GN=IMMT PE=3 SV=1	-0.285	0.191104		0.0107	0.954109		-0.2957	0.022896
NDUFV1	tr|W5PUX0|W5PUX0_SHEEP	NADH dehydrogenase [ubiquinone] flavoprotein 1, mitochondrial OS=Ovis aries OX=9940 GN=NDUFV1 PE=1 SV=1	-0.299	0.0887734		-0.0228	0.85174		-0.2762	0.038752
SLC25A4	tr|W5PCQ8|W5PCQ8_SHEEP	Uncharacterized protein OS=Ovis aries OX=9940 GN=SLC25A4 PE=3 SV=1	-0.2178	0.266782		-0.0519	0.76082		-0.1659	0.333891
CKMT2	tr|W5Q0P3|W5Q0P3_SHEEP	Creatine kinase OS=Ovis aries OX=9940 GN=CKMT2 PE=3 SV=1	-0.6932	0.0685522		-0.5621	0.0453839		-0.1311	0.684464
CS	tr|W5PCL4|W5PCL4_SHEEP	Acyl-CoA synthetase long chain family member 1 OS=Ovis aries OX=9940 GN=ACSL1 PE=4 SV=1	-1.0917	3.87728e-05		-0.8464	0.107767		-0.7783	0.0804443
HSPA9	tr|W5Q4W8|W5Q4W8_SHEEP	75 kDa glucose-regulated protein OS=Ovis aries OX=9940 GN=HSPA9 PE=3 SV=1	-1.5241	0.000946637		-1.0232	0.0777517		-0.5009	0.213939
MDH2	tr|W5PW05|W5PW05_SHEEP	Malate dehydrogenase, mitochondrial OS=Ovis aries OX=9940 GN=MDH2 PE=3 SV=1	-1.4447	0.000212055		-0.8522	0.0702268		-0.5924	0.12982
UQCRC1	tr|W5Q5G6|W5Q5G6_SHEEP	Ubiquinol-cytochrome c reductase core protein 1 OS=Ovis aries OX=9940 GN=UQCRC1 PE=1 SV=1	-0.2586	0.12907		-0.0023	0.987661		-0.2562	0.0938341
ETFDH	tr|W5P1M1|W5P1M1_SHEEP	Electron transfer flavoprotein-ubiquinone oxidoreductase OS=Ovis aries OX=9940 GN=ETFDH PE=4 SV=1	-0.2898	0.295127		-0.1538	0.540269		-0.136	0.440265
NDUFA10	tr|W5QBF5|W5QBF5_SHEEP	NADH dehydrogenase [ubiquinone] 1 alpha subcomplex subunit 10, mitochondrial OS=Ovis aries OX=9940 GN=NDUFA10 PE=1 SV=1	-0.5841	0.00151711		-0.2434	0.233965		-0.3407	0.0679883
TUFM	tr|W5NWF7|W5NWF7_SHEEP	Elongation factor Tu OS=Ovis aries OX=9940 GN=TUFM PE=3 SV=1	-1.8059	7.69607e-06		-0.9834	0.123367		-0.8225	0.117001
SUCLA2	tr|W5PEA4|W5PEA4_SHEEP	Succinate--CoA ligase [ADP-forming] subunit beta, mitochondrial OS=Ovis aries OX=9940 GN=SUCLA2 PE=3 SV=1	-1.5871	0.00125032		-0.9688	0.0724086		-0.6183	0.18466
SUCLG2	tr|W5PL67|W5PL67_SHEEP	Succinate--CoA ligase [GDP-forming] subunit beta, mitochondrial OS=Ovis aries OX=9940 GN=SUCLG2 PE=3 SV=1	-0.7445	0.0333435		-0.4469	0.256449		-0.2976	0.321668
AIFM1	tr|W5Q1F6|W5Q1F6_SHEEP	Uncharacterized protein OS=Ovis aries OX=9940 GN=AIFM1 PE=3 SV=1	-0.8135	0.0129918		-0.4221	0.152789		-0.3914	0.164967
PCCA	tr|W5P2V1|W5P2V1_SHEEP	Propanoyl-CoA:carbon dioxide ligase subunit alpha OS=Ovis aries OX=9940 GN=PCCA PE=4 SV=1	-0.0947	0.736308		0.2426	0.471483		-0.3373	0.303173
DLD	tr|W5PB39|W5PB39_SHEEP	Dihydrolipoyl dehydrogenase OS=Ovis aries OX=9940 GN=DLD PE=3 SV=1	-0.8509	0.00664792		-0.3203	0.21963		-0.5306	0.0549104
FH	tr|W5PTT8|W5PTT8_SHEEP	Uncharacterized protein OS=Ovis aries OX=9940 GN=FHL2 PE=4 SV=1	-1.6005	1.89088e-05		-1.038	0.0339789		-0.5625	0.110193
IARS2	tr|W5PRZ6|W5PRZ6_SHEEP	Isoleucyl-tRNA synthetase OS=Ovis aries OX=9940 GN=IARS2 PE=3 SV=1	-1.2154	0.00238229		-0.5204	0.159444		-0.6949	0.0589154
IDH3B	tr|W5P8N8|W5P8N8_SHEEP	Isocitrate dehydrogenase [NAD] subunit, mitochondrial OS=Ovis aries OX=9940 GN=IDH3B PE=3 SV=1	-1.5598	8.25635e-05		-0.8264	0.104324		-0.7334	0.0895546
ALDH5A1	tr|W5P9A0|W5P9A0_SHEEP	Succinate-semialdehyde dehydrogenase OS=Ovis aries OX=9940 GN=ALDH5A1 PE=3 SV=1	-1.0605	0.0179125		-0.3893	0.460938		-0.6712	0.102109
NDUFA9	tr|W5PI58|W5PI58_SHEEP	Epimerase domain-containing protein OS=Ovis aries OX=9940 GN=NDUFA9 PE=1 SV=1	-0.3432	0.0946721		-0.0013	0.994454		-0.3419	0.0456282
ACSS1	tr|W5P9I9|W5P9I9_SHEEP	Acetyl-coenzyme A synthetase OS=Ovis aries OX=9940 GN=ACSS1 PE=3 SV=1	-2.2397	0.000338185		-1.1473	0.0429274		-1.0924	0.0398922
TRAP1	tr|W5NW44|W5NW44_SHEEP	TNF receptor associated protein 1 OS=Ovis aries OX=9940 GN=TRAP1 PE=3 SV=1	-0.8231	0.000624002		-0.5239	0.125659		-0.2992	0.259266
CPT1B	tr|W5QFB9|W5QFB9_SHEEP	Carnitine O-palmitoyltransferase OS=Ovis aries OX=9940 GN=CPT1B PE=3 SV=1	-1.2911	0.00144141		-0.5649	0.0480967		-0.7262	0.0153598
IDH3A	tr|W5NR14|W5NR14_SHEEP	Isocitrate dehydrogenase [NAD] subunit, mitochondrial OS=Ovis aries OX=9940 GN=IDH3A PE=3 SV=1	-0.9926	0.0222041		-0.6382	0.133014		-0.3544	0.390909
ACAA2	tr|W5P1M4|W5P1M4_SHEEP	Acetyl-CoA acyltransferase 2 OS=Ovis aries OX=9940 GN=ACAA2 PE=3 SV=1	-0.5504	0.00422456		-0.1757	0.148041		-0.3747	0.01687
HIBCH	tr|W5Q437|W5Q437_SHEEP	3-hydroxyisobutyryl-CoA hydrolase, mitochondrial OS=Ovis aries OX=9940 GN=HIBCH PE=3 SV=1	-0.5616	0.0580345		-0.246	0.228502		-0.3156	0.0898639
CYB5R3	tr|W5QCI3|W5QCI3_SHEEP	NADH-cytochrome b5 reductase OS=Ovis aries OX=9940 GN=CYB5R3 PE=3 SV=1	-0.3373	0.151377		-0.3288	0.219672		-0.0085	0.972965
ALDH2	tr|W5PLV2|W5PLV2_SHEEP	Aldedh domain-containing protein OS=Ovis aries OX=9940 GN=ALDH2 PE=3 SV=1	-0.443	0.0711911		-0.1042	0.357822		-0.3388	0.111758
SAMM50	tr|W5QD80|W5QD80_SHEEP	POTRA domain-containing protein OS=Ovis aries OX=9940 GN=SAMM50 PE=3 SV=1	-0.6301	0.0400455		-0.0899	0.589632		-0.3402	0.0278278
PDPR	tr|W5P673|W5P673_SHEEP	Pyruvate dehydrogenase phosphatase regulatory subunit OS=Ovis aries OX=9940 GN=PDPR PE=3 SV=1	-0.189	0.747619		0.2386	0.684521		-0.4276	0.164152
LAP3	tr|W5NZQ2|W5NZQ2_SHEEP	Cytosol aminopeptidase OS=Ovis aries OX=9940 GN=LAP3 PE=3 SV=1	-0.6312	0.0331565		-0.1294	0.49154		-0.5018	0.0748041
CRAT	tr|W5PGA4|W5PGA4_SHEEP	Carn_acyltransf domain-containing protein OS=Ovis aries OX=9940 GN=CRAT PE=3 SV=1	-1.4823	0.000152059		-0.8358	0.0774604		-0.6465	0.0873145
ACADS	tr|W5PUC2|W5PUC2_SHEEP	Acyl-CoA dehydrogenase short chain OS=Ovis aries OX=9940 GN=ACADS PE=3 SV=1	-2.3103	9.65543e-05		-1.1986	0.0941213		-1.1118	0.0661103
HADH	tr|B6UV59|B6UV59_SHEEP	Enoyl-CoA hydratase OS=Ovis aries OX=9940 GN=HADHA PE=2 SV=1	-1.1602	0.00170888		-0.4901	0.178314		-0.67	0.0450016
NDUFS3	tr|W5PB27|W5PB27_SHEEP	Complex I-30kD OS=Ovis aries OX=9940 GN=NDUFS3 PE=1 SV=1	-0.0877	0.642989		-0.0765	0.5751		-0.0111	0.935585
MDH1	tr|W5QFQ1|W5QFQ1_SHEEP	Malate dehydrogenase OS=Ovis aries OX=9940 GN=MDH1 PE=3 SV=1	-1.7443	0.0005		-0.954	0.138051		-0.7904	0.159264
SLC25A3	tr|W5PTW2|W5PTW2_SHEEP	Solute carrier family 25 member 3 OS=Ovis aries OX=9940 GN=SLC25A3 PE=3 SV=1	-0.0873	0.512		0.1317	0.422403		-0.2191	0.0781685
PCCB	tr|W5PDK7|W5PDK7_SHEEP	Uncharacterized protein OS=Ovis aries OX=9940 GN=PCCB PE=4 SV=1	-0.1623	0.223842		0.078	0.499161		-0.2403	0.112687
ABCB8	tr|W5NWK0|W5NWK0_SHEEP	ATP binding cassette subfamily B member 8 OS=Ovis aries OX=9940 GN=ABCB8 PE=4 SV=1	-0.8718	0.0296885		-0.3941	0.315654		-0.4776	0.125824
ATP5PB	tr|W5QEA9|W5QEA9_SHEEP	ATP synthase F(0) complex subunit B1, mitochondrial OS=Ovis aries OX=9940 GN=ATP5PB PE=3 SV=1	0.0455	0.843868		0.0002	0.998719		0.0452	0.836183
OXCT1	tr|W5PGM1|W5PGM1_SHEEP	Succinyl-CoA:3-ketoacid-coenzyme A transferase OS=Ovis aries OX=9940 GN=OXCT1 PE=3 SV=1	-1.3847	0.00563072		-0.6825	0.0182883		-0.7021	0.0309731
DNM1L	tr|W5QDH8|W5QDH8_SHEEP	Dynamin-1-like protein OS=Ovis aries OX=9940 GN=DNM1L PE=3 SV=1	-0.7362	0.00250371		-0.2621	0.283554		-0.4741	0.062785
ACAT1	tr|W5PN85|W5PN85_SHEEP	Acetyl-CoA acetyltransferase 1 OS=Ovis aries OX=9940 GN=ACAT1 PE=3 SV=1	-0.7643	0.0332744		-0.118	0.810686		-0.6462	0.128511
DLST	tr|W5NTS6|W5NTS6_SHEEP	Dihydrolipoyllysine-residue succinyltransferase component of 2-oxoglutarate dehydrogenase complex, mitochondrial OS=Ovis aries OX=9940 GN=DLST PE=3 SV=1	-0.1646	0.588965		-0.2035	0.309485		0.0388	0.894497
CYCS	sp|P62896|CYC_SHEEP	Cytochrome c OS=Ovis aries OX=9940 GN=CYCS PE=1 SV=2	-1.5129	0.000691484		-0.8123	0.0778201		-0.7006	0.0906495
PRDX6	tr|W5PQA8|W5PQA8_SHEEP	Peroxiredoxin-6 OS=Ovis aries OX=9940 GN=PRDX6 PE=3 SV=1	-1.1374	0.000189092		-0.3689	0.325099		-0.7685	0.0400978
AK3	tr|W5PVD4|W5PVD4_SHEEP	GTP:AMP phosphotransferase AK3, mitochondrial OS=Ovis aries OX=9940 GN=AK3 PE=3 SV=1	-0.4463	0.0244422		-0.2281	0.257762		-0.2181	0.222194
ACO1	tr|W5PZ94|W5PZ94_SHEEP	Citrate hydro-lyase OS=Ovis aries OX=9940 GN=ACO1 PE=3 SV=1	-0.9408	0.0112		-0.5272	0.0758008		-0.4136	0.132161
COX6B1	tr|W5P4E7|W5P4E7_SHEEP	Cytochrome c oxidase subunit OS=Ovis aries OX=9940 GN=COX6B1 PE=1 SV=1	0.181	0.537597		0.0291	0.735775		0.1519	0.548673
BDH1	tr|W5QGP1|W5QGP1_SHEEP	Uncharacterized protein OS=Ovis aries OX=9940 GN=BDH1 PE=3 SV=1	-1.445	0.000562946		-0.7817	0.14546		-0.6633	0.143723
ABCB8	tr|W5NWK0|W5NWK0_SHEEP	ATP binding cassette subfamily B member 8 OS=Ovis aries OX=9940 GN=ABCB8 PE=4 SV=1	-0.8718	0.0296885		-0.3941	0.315654		-0.4776	0.125824
HSD17B10	tr|W5PF12|W5PF12_SHEEP	Uncharacterized protein OS=Ovis aries OX=9940 GN=HSD17B10 PE=3 SV=1	0.0008	0.998388		-0.1416	0.496003		0.1424	0.656696
COX5A	tr|W5NXT8|W5NXT8_SHEEP	Cytochrome c oxidase polypeptide Va OS=Ovis aries OX=9940 GN=COX5A PE=1 SV=1	0.2459	0.404099		0.1134	0.216716		0.1325	0.592379
IDH3G	tr|W5P958|W5P958_SHEEP	Isocitrate dehydrogenase [NAD] subunit, mitochondrial OS=Ovis aries OX=9940 GN=IDH3G PE=3 SV=1	-2.0703	1.05843e-05		-1.1622	0.104198		-0.9081	0.117643
ECHS1	tr|W5NQC6|W5NQC6_SHEEP	Enoyl-CoA hydratase, short chain 1 OS=Ovis aries OX=9940 GN=ECHS1 PE=3 SV=1	-1.0766	0.00306485		-0.4466	0.293618		-0.63	0.132433
ATP5PD	tr|W5PP37|W5PP37_SHEEP	ATP synthase subunit d, mitochondrial OS=Ovis aries OX=9940 GN=ATP5PD PE=3 SV=1	0.1724	0.562999		0.0114	0.939481		0.161	0.557037
AK2	tr|W5QI77|W5QI77_SHEEP	Adenylate kinase 2, mitochondrial OS=Ovis aries OX=9940 GN=AK2 PE=3 SV=1	-1.0187	0.00072384		-0.5903	0.0547843		-0.4284	0.0713399
ALDH4A1	tr|W5PL79|W5PL79_SHEEP	Multifunctional fusion protein OS=Ovis aries OX=9940 GN=ALDH4A1 PE=3 SV=1	-1.0378	0.00597779		-0.5463	0.244879		-0.4914	0.229773
PRDX2	tr|C8BKC5|C8BKC5_SHEEP	Peroxiredoxin 2 OS=Ovis aries OX=9940 GN=PRDX2 PE=2 SV=1	0.6691	0.0850477		0.835	0.0114747		-0.1659	0.513143
NIPSNAP2	tr|W5PJM6|W5PJM6_SHEEP	Nipsnap homolog 2 OS=Ovis aries OX=9940 GN=NIPSNAP2 PE=3 SV=1	-1.0846	0.00489246		-0.6212	0.0926139		-0.4634	0.134539
ATP6V1A	tr|W5QDY5|W5QDY5_SHEEP	H(+)-transporting two-sector ATPase OS=Ovis aries OX=9940 GN=ATP6V1A PE=3 SV=1	-0.9267	0.0195506		-0.5346	0.138821		-0.3921	0.17438
ETFB	tr|W5PZB6|W5PZB6_SHEEP	Electron transfer flavoprotein subunit beta OS=Ovis aries OX=9940 GN=ETFB PE=3 SV=1	-1.5979	5.64589e-06		-0.8875	0.100345		-0.7104	0.108196
ATP5IF1	tr|W5NYG6|W5NYG6_SHEEP	ATP synthase F1 subunit epsilon OS=Ovis aries OX=9940 GN=ATP5IF1 PE=3 SV=1	-1.6713	0.00269205		-0.9537	0.212506		-0.7176	0.252869
SLC25A11	tr|B2MVX2|B2MVX2_SHEEP	SLC25A11 OS=Ovis aries OX=9940 GN=SLC25A11 PE=2 SV=1	-0.4079	0.242313		-0.1495	0.37123		-0.2585	0.364738
NDUFB7	tr|W5P5V3|W5P5V3_SHEEP	Complex I-B18 OS=Ovis aries OX=9940 GN=NDUFB7 PE=1 SV=1	-0.2959	0.0320541		-0.255	0.31557		-0.041	0.839232
CYB5	tr|C9E8M7|C9E8M7_SHEEP	Cytochrome b5 OS=Ovis aries OX=9940 GN=CYB5 PE=2 SV=1	-0.6162	0.0472412		-0.3611	0.294962		-0.255	0.41673
PARK7	tr|W5PK66|W5PK66_SHEEP	Maillard deglycase OS=Ovis aries OX=9940 GN=PARK7 PE=3 SV=1	-0.9886	0.000452678		-0.3809	0.299237		-0.6077	0.0813198
CYC1	tr|W5Q0A9|W5Q0A9_SHEEP	Cytochrome c1 OS=Ovis aries OX=9940 GN=CYC1 PE=1 SV=1	-0.3258	0.00325245		-0.1744	0.296258		-0.1514	0.27792
VDAC2	tr|W5PG36|W5PG36_SHEEP	Voltage-dependent anion-selective channel protein 2 OS=Ovis aries OX=9940 GN=VDAC2 PE=3 SV=1	0.3502	0.131853		0.2836	0.0152269		0.0666	0.699672
SUCLG1	tr|W5QGQ8|W5QGQ8_SHEEP	Succinate--CoA ligase [ADP/GDP-forming] subunit alpha, mitochondrial OS=Ovis aries OX=9940 GN=SUCLG1 PE=3 SV=1	-1.6455	3.64909e-06		-0.9148	0.0998144		-0.7307	0.108609
NDUFA8	tr|W5PYA5|W5PYA5_SHEEP	NADH dehydrogenase [ubiquinone] 1 alpha subcomplex subunit 8 OS=Ovis aries OX=9940 GN=NDUFA8 PE=1 SV=1	-0.1268	0.511755		-0.0565	0.715931		-0.0703	0.626559
DECR1	tr|W5PLF3|W5PLF3_SHEEP	Uncharacterized protein OS=Ovis aries OX=9940 GN=DECR1 PE=4 SV=1	-1.7863	0.0118696		-1.002	0.084224		-0.7842	0.139783
PDP1	tr|W5PEE7|W5PEE7_SHEEP	PPM-type phosphatase domain-containing protein OS=Ovis aries OX=9940 GN=PDP1 PE=3 SV=1	-1.1221	0.00269094		-0.629	0.0667365		-0.4931	0.102874
PHB	tr|W5P7Q3|W5P7Q3_SHEEP	Prohibitin OS=Ovis aries OX=9940 GN=PHB PE=3 SV=1	0.2718	0.416711		0.0186	0.866717		0.2532	0.38794
NDUFS5	tr|W5QFF9|W5QFF9_SHEEP	Complex I-15 kDa OS=Ovis aries OX=9940 GN=NDUFS5 PE=1 SV=1	-0.3104	0.13561		-0.2611	0.0669134		-0.0493	0.784503
ECI2	tr|W5NQ36|W5NQ36_SHEEP	Enoyl-CoA delta isomerase 2 OS=Ovis aries OX=9940 GN=ECI2 PE=4 SV=1	-1.2836	0.122272		-0.4893	0.0950682		-0.7943	0.239565
GATD3A	tr|W5PQ27|W5PQ27_SHEEP	Uncharacterized protein OS=Ovis aries OX=9940 GN=GATD3A PE=4 SV=1	-0.822	5.02033e-05		-0.3737	0.198618		-0.4483	0.0804187
UQCRB	tr|W5P642|W5P642_SHEEP	Cytochrome b-c1 complex subunit 7 OS=Ovis aries OX=9940 GN=UQCRB PE=1 SV=1	-0.2406	0.388386		-0.3253	0.261768		0.0847	0.599659
COX4I1	tr|W5PPE8|W5PPE8_SHEEP	Cytochrome c oxidase subunit 4I1 OS=Ovis aries OX=9940 GN=COX4I1 PE=1 SV=1	0.3346	0.0117981		0.3047	0.0190551		0.0299	0.716666
MCCC2	tr|W5P5E2|W5P5E2_SHEEP	Uncharacterized protein OS=Ovis aries OX=9940 GN=MCCC2 PE=4 SV=1	-0.2228	0.244452		0.0389	0.898769		-0.2617	0.335428
COQ6	tr|W5NRR4|W5NRR4_SHEEP	Ubiquinone biosynthesis monooxygenase COQ6, mitochondrial OS=Ovis aries OX=9940 GN=COQ6 PE=3 SV=1	-0.9511	0.0126124		-0.3639	0.376993		-0.5872	0.0981478
COQ8A	tr|W5NTS5|W5NTS5_SHEEP	Atypical kinase COQ8A, mitochondrial OS=Ovis aries OX=9940 GN=COQ8A PE=3 SV=1	-2.0588	0.000163723		-1.2649	0.115749		-0.7939	0.220053
NDUFB9	tr|W5PGA3|W5PGA3_SHEEP	Complex I-B22 OS=Ovis aries OX=9940 GN=NDUFB9 PE=1 SV=1	-0.7802	0.00872629		-0.5902	0.0511195		-0.19	0.342321
SDHB	tr|W5PNR7|W5PNR7_SHEEP	Iron-sulfur subunit of complex II OS=Ovis aries OX=9940 GN=SDHB PE=3 SV=1	0.2129	0.477786		0.153	0.426211		0.0599	0.789318
TOMM70	tr|W5Q9E1|W5Q9E1_SHEEP	TPR_REGION domain-containing protein OS=Ovis aries OX=9940 GN=TOMM70 PE=4 SV=1	-0.2923	0.203063		0.0229	0.910008		-0.3152	0.116584
CHCHD3	tr|W5P9X2|W5P9X2_SHEEP	MICOS complex subunit OS=Ovis aries OX=9940 GN=CHCHD3 PE=3 SV=1	0.3085	0.374479		0.1484	0.483583		0.1601	0.618071
PHB2	tr|W5P4M1|W5P4M1_SHEEP	Prohibitin OS=Ovis aries OX=9940 GN=PHB2 PE=3 SV=1	0.0414	0.900296		-0.1201	0.424495		0.1615	0.594183
IVD	tr|W5QG64|W5QG64_SHEEP	Butyryl-CoA dehydrogenase OS=Ovis aries OX=9940 GN=IVD PE=3 SV=1	-1.5598	4.35232e-05		-0.8171	0.120179		-0.7427	0.0923674
NDUFA12	tr|W5Q341|W5Q341_SHEEP	NADH dehydrogenase [ubiquinone] 1 alpha subcomplex subunit 12 OS=Ovis aries OX=9940 GN=NDUFA12 PE=3 SV=1	-1.1169	0.00505551		-0.6506	0.0559985		-0.4664	0.15583
PDHX	tr|W5QBN6|W5QBN6_SHEEP	Dihydrolipoamide acetyltransferase component of pyruvate dehydrogenase complex OS=Ovis aries OX=9940 GN=PDHX PE=3 SV=1	-0.1544	0.666921		-0.0755	0.783559		-0.0789	0.783663
NDUFB10	tr|W5Q5Y9|W5Q5Y9_SHEEP	Complex I-PDSW OS=Ovis aries OX=9940 GN=NDUFB10 PE=1 SV=1	0.0857	0.682592		0.1003	0.50542		-0.0145	0.937703
ACOT9	tr|W5Q5F7|W5Q5F7_SHEEP	Acyl-CoA thioesterase 9 OS=Ovis aries OX=9940 GN=ACOT9 PE=4 SV=1	0.864	0.0793978		0.7635	0.257969		0.1005	0.810618
COX5B	tr|W5PW27|W5PW27_SHEEP	Cytochrome c oxidase polypeptide Vb OS=Ovis aries OX=9940 GN=COX5B PE=1 SV=1	0.1925	0.362646		0.1357	0.114268		0.0568	0.749706
FECH	tr|W5P586|W5P586_SHEEP	Ferrochelatase OS=Ovis aries OX=9940 GN=FECH PE=3 SV=1	-0.9701	0.0155846		-0.3983	0.316545		-0.5718	0.0394882
AASS	tr|W5QB58|W5QB58_SHEEP	Lysine ketoglutarate reductase OS=Ovis aries OX=9940 GN=AASS PE=3 SV=1	-0.4722	0.0467665		-0.1008	0.698142		-0.3713	0.168897
MTCH2	tr|W5PBQ7|W5PBQ7_SHEEP	Mitochondrial carrier 2 OS=Ovis aries OX=9940 GN=MTCH2 PE=3 SV=1	-0.5288	0.0411591		-0.2021	0.304975		-0.3267	0.163811
NDUFB5	tr|W5QHN8|W5QHN8_SHEEP	Complex I-SGDH OS=Ovis aries OX=9940 GN=NDUFB5 PE=1 SV=1	0.2613	0.421752		0.1314	0.412127		0.1299	0.649186
CISD1	tr|W5PTS5|W5PTS5_SHEEP	CDGSH iron sulfur domain 1 OS=Ovis aries OX=9940 GN=CISD1 PE=4 SV=1	-0.3961	0.263071		-0.4424	0.209695		0.0462	0.851806
COQ10A	tr|W5PIB8|W5PIB8_SHEEP	Coenzyme Q10A OS=Ovis aries OX=9940 GN=COQ10A PE=3 SV=1	-1.7683	5.6126e-05		-1.0015	0.110345		-0.7667	0.132508
GLOD4	tr|W5PP77|W5PP77_SHEEP	Glyoxalase domain-containing protein 4 OS=Ovis aries OX=9940 GN=GLOD4 PE=4 SV=1	-0.7163	0.00131141		-0.1569	0.338192		-0.5594	0.00919366
CRYZ	tr|W5PSF8|W5PSF8_SHEEP	PKS_ER domain-containing protein OS=Ovis aries OX=9940 GN=CRYZ PE=3 SV=1	-1.0973	0.00219015		-0.5317	0.114107		-0.5657	0.0718388
ECH1	tr|W5P772|W5P772_SHEEP	Uncharacterized protein OS=Ovis aries OX=9940 GN=ECH1 PE=3 SV=1	-1.0062	0.00801511		-0.4065	0.152713		-0.5997	0.0384408
OCIAD1	tr|W5Q9I6|W5Q9I6_SHEEP	OCIA domain-containing protein OS=Ovis aries OX=9940 GN=OCIAD1 PE=4 SV=1	-0.397	0.130803		-0.0841	0.745903		-0.3129	0.0927433
BCS1L	tr|W5QEF7|W5QEF7_SHEEP	BCS1-like protein OS=Ovis aries OX=9940 GN=BCS1L PE=3 SV=1	0.0329	0.880222		0.2723	0.273927		-0.2394	0.196005
APOOL	tr|W5NVI7|W5NVI7_SHEEP	MICOS complex subunit OS=Ovis aries OX=9940 GN=APOOL PE=3 SV=1	0.1932	0.441664		0.118	0.418648		0.0752	0.718999
IBA57	tr|W5P8A3|W5P8A3_SHEEP	Iron-sulfur cluster assembly factor IBA57 OS=Ovis aries OX=9940 GN=IBA57 PE=4 SV=1	-0.4746	0.15627		-0.1296	0.4139		-0.345	0.247791
NDUFC2	tr|W5P9Q8|W5P9Q8_SHEEP	NADH dehydrogenase [ubiquinone] 1 subunit C2 OS=Ovis aries OX=9940 GN=NDUFC2 PE=1 SV=1	0.09	0.826854		-0.2187	0.298658		0.3087	0.411814
MT-ND5	sp|O78756|NU5M_SHEEP	NADH-ubiquinone oxidoreductase chain 5 OS=Ovis aries OX=9940 GN=MT-ND5 PE=1 SV=1	-0.2555	0.218587		0.0385	0.833371		-0.294	0.017727
HINT1	tr|W5Q701|W5Q701_SHEEP	HIT domain-containing protein OS=Ovis aries OX=9940 GN=HINT1 PE=4 SV=1	-1.3492	0.00832989		-0.4423	0.307128		-0.9069	0.0442421
NDUFA7	tr|W5P0I2|W5P0I2_SHEEP	Complex I-B14.5a OS=Ovis aries OX=9940 GN=NDUFA7 PE=1 SV=1	-0.0239	0.894569		0.1432	0.324253		-0.1671	0.199983
AMACR	tr|W5PQJ5|W5PQJ5_SHEEP	Uncharacterized protein OS=Ovis aries OX=9940 GN=AMACR PE=3 SV=1	-0.2565	0.288846		0.0712	0.820275		-0.3277	0.274277
NDUFS4	tr|W5PE07|W5PE07_SHEEP	NADH dehydrogenase [ubiquinone] iron-sulfur protein 4, mitochondrial OS=Ovis aries OX=9940 GN=NDUFS4 PE=1 SV=1	-0.5781	0.00333943		-0.3568	0.0410838		-0.1212	0.376671
SOD1	sp|P09670|SODC_SHEEP	Superoxide dismutase [Cu-Zn] OS=Ovis aries OX=9940 GN=SOD1 PE=1 SV=2	-0.3015	0.328458		0.0548	0.875061		-0.3563	0.315774
COQ9	tr|W5NPZ0|W5NPZ0_SHEEP	Ubiquinone biosynthesis protein OS=Ovis aries OX=9940 GN=COQ9 PE=3 SV=1	-0.635	0.0367993		-0.3163	0.113494		-0.3187	0.203217
ECI1	tr|W5Q9G8|W5Q9G8_SHEEP	Uncharacterized protein OS=Ovis aries OX=9940 GN=ECI1 PE=4 SV=1	0.0105	0.962631		0.143	0.332923		-0.1326	0.509684
SERHL2	tr|W5QCE0|W5QCE0_SHEEP	Serine hydrolase like 2 OS=Ovis aries OX=9940 GN=SERHL2 PE=4 SV=1	-1.3198	0.00534029		-0.3697	0.576608		-0.9501	0.101087
PRDX5	tr|W5PAL7|W5PAL7_SHEEP	Peroxiredoxin-5 OS=Ovis aries OX=9940 GN=PRDX5 PE=3 SV=1	-0.2846	0.136361		-0.1973	0.341041		-0.0872	0.61555
MCCC1	tr|W5QHK3|W5QHK3_SHEEP	Methylcrotonoyl-CoA carboxylase 1 OS=Ovis aries OX=9940 GN=MCCC1 PE=4 SV=1	0.1501	0.738778		0.0408	0.819563		0.1094	0.786919
NDUFB8	tr|W5Q1B0|W5Q1B0_SHEEP	NADH dehydrogenase [ubiquinone] 1 beta subcomplex subunit 8, mitochondrial OS=Ovis aries OX=9940 GN=NDUFB8 PE=1 SV=1	-0.247	0.47705		-0.4074	0.222118		0.1604	0.442411
TST	tr|W5QCW9|W5QCW9_SHEEP	Sulfurtransferase OS=Ovis aries OX=9940 GN=TST PE=4 SV=1	-0.2489	0.540984		0.0182	0.908957		-0.2671	0.411161
ATP5PF	tr|W5Q0Q5|W5Q0Q5_SHEEP	ATP synthase-coupling factor 6, mitochondrial OS=Ovis aries OX=9940 GN=ATP5PF PE=3 SV=1	0.2017	0.639114		-0.0357	0.86882		0.2375	0.557608
MPC2	tr|W5PS50|W5PS50_SHEEP	Mitochondrial pyruvate carrier OS=Ovis aries OX=9940 GN=MPC2 PE=3 SV=1	-0.4683	0.129895		0.0733	0.77764		-0.5416	0.0403177
NDUFA6	tr|W5QC06|W5QC06_SHEEP	Complex I-B14 OS=Ovis aries OX=9940 GN=NDUFA6 PE=1 SV=1	-0.5469	0.00472093		-0.2062	0.26057		-0.3407	0.0446958
HDHD5	tr|W5PUU9|W5PUU9_SHEEP	Haloacid dehalogenase like hydrolase domain containing 5 OS=Ovis aries OX=9940 GN=HDHD5 PE=4 SV=1	-0.3091	0.167042		-0.0743	0.654982		-0.2348	0.20006
ACAD8	tr|W5PW04|W5PW04_SHEEP	Acyl-CoA dehydrogenase family member 8 OS=Ovis aries OX=9940 GN=ACAD8 PE=3 SV=1	-0.2735	0.443099		0.0666	0.795356		-0.3401	0.266178
KARS1	tr|W5PAG0|W5PAG0_SHEEP	Lysine--tRNA ligase OS=Ovis aries OX=9940 GN=KARS1 PE=3 SV=1	-0.14	0.59213		-0.1491	0.440385		0.0092	0.966106
NDUFB11	tr|W5PWF1|W5PWF1_SHEEP	Complex I-ESSS OS=Ovis aries OX=9940 GN=NDUFB11 PE=1 SV=1	0.2546	0.235938		0.4001	0.0643826		-0.1455	0.147165
NDUFS7	tr|W5PPP6|W5PPP6_SHEEP	Complex I-20kD OS=Ovis aries OX=9940 GN=NDUFS7 PE=1 SV=1	0.0537	0.849613		-0.1177	0.567067		0.1714	0.512781
ABHD11	tr|W5PR16|W5PR16_SHEEP	AB hydrolase-1 domain-containing protein OS=Ovis aries OX=9940 GN=ABHD11 PE=4 SV=1	-0.8019	0.0420209		-0.3565	0.303666		-0.4454	0.129268
TBRG4	tr|W5PWK3|W5PWK3_SHEEP	RAP domain-containing protein OS=Ovis aries OX=9940 GN=TBRG4 PE=4 SV=1	-0.9287	0.0405718		-0.1241	0.687979		-0.8046	0.0223155
ETHE1	tr|W5PFR7|W5PFR7_SHEEP	ETHE1 persulfide dioxygenase OS=Ovis aries OX=9940 GN=ETHE1 PE=4 SV=1	-0.2104	0.289389		-0.0704	0.755683		-0.14	0.564826
PMPCB	tr|W5QCC2|W5QCC2_SHEEP	Beta-MPP OS=Ovis aries OX=9940 GN=PMPCB PE=3 SV=1	0.4315	0.26348		0.2333	0.267173		0.1983	0.558601
FAHD2A	tr|W5PXA6|W5PXA6_SHEEP	FAA_hydrolase domain-containing protein OS=Ovis aries OX=9940 GN=FAHD2A PE=3 SV=1	-1.6047	0.00735553		-0.9952	0.0217192		-0.6095	0.118322
DNAJA3	tr|W5NZC5|W5NZC5_SHEEP	Uncharacterized protein OS=Ovis aries OX=9940 GN=DNAJA3 PE=3 SV=1	-0.0413	0.845111		0.2863	0.283752		-0.3276	0.0883609
MECR	tr|W5NWE0|W5NWE0_SHEEP	Mitochondrial trans-2-enoyl-CoA reductase OS=Ovis aries OX=9940 GN=MECR PE=4 SV=1	-0.3296	0.367507		-0.308	0.34221		-0.0216	0.933078
RTN4IP1	tr|W5PNA6|W5PNA6_SHEEP	PKS_ER domain-containing protein OS=Ovis aries OX=9940 GN=RTN4IP1 PE=3 SV=1	-1.197	0.00643052		-0.4976	0.296708		-0.6994	0.0880264
MRPS36	tr|W5P6V5|W5P6V5_SHEEP	Uncharacterized protein OS=Ovis aries OX=9940 GN=MRPS36 PE=4 SV=1	-0.6237	0.0182055		-0.1698	0.469278		-0.4539	0.0406488
DHTKD1	tr|W5PZN4|W5PZN4_SHEEP	Transket_pyr domain-containing protein OS=Ovis aries OX=9940 GN=DHTKD1 PE=3 SV=1	-1.6849	0.00225519		-0.7118	0.200906		-0.9732	0.0528968
KYAT3	tr|W5Q0B4|W5Q0B4_SHEEP	Cysteine-S-conjugate beta-lyase 2 OS=Ovis aries OX=9940 GN=KYAT3 PE=4 SV=1	-1.1758	0.000199829		-0.4282	0.272371		-0.7476	0.0433673
ATP5F1D	tr|W5PP03|W5PP03_SHEEP	ATP synthase F1 subunit delta OS=Ovis aries OX=9940 GN=ATP5F1D PE=3 SV=1	0.0963	0.860553		-0.1764	0.610654		0.2727	0.592326
COQ3	tr|W5PQM3|W5PQM3_SHEEP	Ubiquinone biosynthesis O-methyltransferase, mitochondrial OS=Ovis aries OX=9940 GN=COQ3 PE=3 SV=1	1.0017	0.383607		1.7038	0.16688		-0.7021	0.0341302
AUH	tr|W5PD90|W5PD90_SHEEP	AU RNA binding methylglutaconyl-CoA hydratase OS=Ovis aries OX=9940 GN=AUH PE=3 SV=1	-0.2448	0.338909		0.0523	0.817315		-0.2971	0.14746
TIMM21	tr|W5P3Q1|W5P3Q1_SHEEP	TIM21-like protein, mitochondrial OS=Ovis aries OX=9940 GN=TIMM21 PE=3 SV=1	0.0937	0.735501		0.0406	0.76683		0.053	0.799231
MT-CO2	sp|O78750|COX2_SHEEP	Cytochrome c oxidase subunit 2 OS=Ovis aries OX=9940 GN=MT-CO2 PE=1 SV=1	0.6951	0.316337		0.2757	0.78764		0.4194	0.355936
NDUFA2	tr|W5QAH8|W5QAH8_SHEEP	NADH dehydrogenase [ubiquinone] 1 alpha subcomplex subunit 2 OS=Ovis aries OX=9940 GN=NDUFA2 PE=1 SV=1	0.321	0.278816		0.2259	0.200734		0.0951	0.719105
NDUFAB1	tr|W5NQT7|W5NQT7_SHEEP	Acyl carrier protein OS=Ovis aries OX=9940 GN=NDUFAB1 PE=1 SV=1	-0.4865	0.110605		-0.4837	0.0344814		-0.0028	0.99131
HAGH	tr|W5Q540|W5Q540_SHEEP	Lactamase_B domain-containing protein OS=Ovis aries OX=9940 GN=HAGH PE=3 SV=1	-1.0358	7.02102e-05		-0.552	0.162844		-0.4838	0.145339
MTARC2	tr|W5PUD8|W5PUD8_SHEEP	Mitochondrial amidoxime reducing component 2 OS=Ovis aries OX=9940 GN=MTARC2 PE=4 SV=1	0.9665	0.0119317		0.6922	0.0340441		0.2743	0.297653
TMEM143	tr|W5PQ11|W5PQ11_SHEEP	Transmembrane protein 143 OS=Ovis aries OX=9940 GN=TMEM143 PE=4 SV=1	1.0231	0.0177596		0.9651	0.0142456		0.0579	0.752894
UQCRQ	tr|W5PUP9|W5PUP9_SHEEP	Complex III subunit 8 OS=Ovis aries OX=9940 GN=UQCRQ PE=1 SV=1	-0.7484	0.0230496		-0.2416	0.407279		-0.5068	0.0667604
NDUFA4	tr|W5P8R0|W5P8R0_SHEEP	Uncharacterized protein OS=Ovis aries OX=9940 GN=NDUFA4 PE=4 SV=1	0.1443	0.68059		0.0182	0.855118		0.1261	0.678821
MTX2	tr|W5Q7N9|W5Q7N9_SHEEP	Uncharacterized protein OS=Ovis aries OX=9940 GN=MTX2 PE=3 SV=1	-0.543	0.0170149		-0.2977	0.170365		-0.2453	0.0575906
HSD17B8	tr|W5PG98|W5PG98_SHEEP	Hydroxysteroid 17-beta dehydrogenase 8 OS=Ovis aries OX=9940 GN=HSD17B8 PE=4 SV=1	-1.6481	0.000260861		-0.7898	0.160146		-0.8583	0.074712
NDUFB4	tr|W5QF73|W5QF73_SHEEP	Complex I-B15 OS=Ovis aries OX=9940 GN=NDUFB4 PE=1 SV=1	-0.2344	0.0821943		-0.1199	0.142123		-0.1145	0.325889
APOO	tr|W5Q5Z6|W5Q5Z6_SHEEP	MICOS complex subunit OS=Ovis aries OX=9940 GN=APOO PE=3 SV=1	-0.8758	0.0148294		-0.5399	0.0600249		-0.3359	0.14859
NDUFB6	tr|W5PZE3|W5PZE3_SHEEP	Complex I-B17 OS=Ovis aries OX=9940 GN=NDUFB6 PE=1 SV=1	-0.6865	0.0149374		-0.4521	0.153925		-0.2344	0.207502
ZADH2	tr|W5P382|W5P382_SHEEP	Zinc binding alcohol dehydrogenase domain containing 2 OS=Ovis aries OX=9940 GN=ZADH2 PE=3 SV=1	-1.5235	1.13597e-05		-0.626	0.201863		-0.8975	0.0469446
NDUFS8	tr|W5PYC8|W5PYC8_SHEEP	Complex I-23kD OS=Ovis aries OX=9940 GN=NDUFS8 PE=3 SV=1	1.4761	0.219744		0.8906	0.197163		0.5855	0.5692
SPR	tr|W5PPU0|W5PPU0_SHEEP	Sepiapterin reductase OS=Ovis aries OX=9940 GN=SPR PE=3 SV=1	-0.4975	0.231919		-0.0374	0.900676		-0.46	0.0998729
STOM	tr|W5P601|W5P601_SHEEP	Stomatin OS=Ovis aries OX=9940 GN=STOM PE=3 SV=1	0.7514	0.101035		0.5512	0.228658		0.2002	0.477787
AMT	tr|W5PWD5|W5PWD5_SHEEP	Aminomethyltransferase OS=Ovis aries OX=9940 GN=AMT PE=3 SV=1	-0.6755	0.021099		-0.2904	0.323953		-0.3851	0.172399
ABHD10	tr|W5QD48|W5QD48_SHEEP	AB hydrolase-1 domain-containing protein OS=Ovis aries OX=9940 GN=ABHD10 PE=4 SV=1	-0.4186	0.0644781		-0.1854	0.359386		-0.2332	0.0287077
MICOS13	tr|W5PCE9|W5PCE9_SHEEP	MICOS complex subunit MIC13 OS=Ovis aries OX=9940 GN=MICOS13 PE=3 SV=1	-0.0747	0.687309		0.1245	0.525509		-0.1992	0.0889708
TARS2	tr|W5QI21|W5QI21_SHEEP	Threonyl-tRNA synthetase OS=Ovis aries OX=9940 GN=TARS2 PE=3 SV=1	0.3799	0.245232		0.5467	0.122959		-0.1668	0.608477
MCU	tr|W5PBG4|W5PBG4_SHEEP	Calcium uniporter protein OS=Ovis aries OX=9940 GN=MCU PE=3 SV=1	0.1079	0.664385		0.2612	0.368228		-0.1533	0.367448
MCAT	tr|W5QCU5|W5QCU5_SHEEP	[Acyl-carrier-protein] S-malonyltransferase OS=Ovis aries OX=9940 GN=MCAT PE=4 SV=1	0.4871	0.148131		0.6888	0.170711		-0.2017	0.59984
TSFM	tr|W5P4W0|W5P4W0_SHEEP	Elongation factor Ts, mitochondrial OS=Ovis aries OX=9940 GN=TSFM PE=3 SV=1	-1.2677	0.00288728		-0.5201	0.176113		-0.7477	0.0544162
HOGA1	tr|W5PMQ2|W5PMQ2_SHEEP	4-hydroxy-2-oxoglutarate aldolase, mitochondrial OS=Ovis aries OX=9940 GN=HOGA1 PE=3 SV=1	-0.0116	0.973934		0.172	0.598094		-0.1836	0.613311
FIS1	tr|W5PZP9|W5PZP9_SHEEP	Mitochondrial fission 1 protein OS=Ovis aries OX=9940 GN=FIS1 PE=3 SV=1	0.4537	0.235421		0.3786	0.143491		0.0751	0.78896
TOMM40	tr|W5PI26|W5PI26_SHEEP	Uncharacterized protein OS=Ovis aries OX=9940 GN=TOMM40 PE=3 SV=1	0.2219	0.270573		0.1594	0.510886		0.0625	0.799068
ABCB8	tr|W5NWK0|W5NWK0_SHEEP	ATP binding cassette subfamily B member 8 OS=Ovis aries OX=9940 GN=ABCB8 PE=4 SV=1	-0.8718	0.0296885		-0.3941	0.315654		-0.4776	0.125824
LYPLA1	tr|W5PX34|W5PX34_SHEEP	Lysophospholipase 1 OS=Ovis aries OX=9940 GN=LYPLA1 PE=3 SV=1	-0.7296	0.00130946		-0.2086	0.461731		-0.521	0.0690325
MGST3	tr|W5PPE2|W5PPE2_SHEEP	Microsomal glutathione S-transferase 3 OS=Ovis aries OX=9940 GN=MGST3 PE=3 SV=1	-0.8736	0.0478309		-0.7958	0.194881		-0.0778	0.838541
ATP5IF1	tr|W5NYG6|W5NYG6_SHEEP	ATP synthase F1 subunit epsilon OS=Ovis aries OX=9940 GN=ATP5IF1 PE=3 SV=1	-1.6713	0.00269205		-0.9537	0.212506		-0.7176	0.252869
BCKDHB	tr|W5PB88|W5PB88_SHEEP	Branched chain keto acid dehydrogenase E1 subunit beta OS=Ovis aries OX=9940 GN=BCKDHB PE=4 SV=1	1.2115	0.00552487		0.907	0.0813243		0.3044	0.452408
COX6A2	tr|W5PI52|W5PI52_SHEEP	Cytochrome c oxidase subunit OS=Ovis aries OX=9940 GN=COX6A2 PE=1 SV=1	0.35	0.259858		0.276	0.0448084		0.074	0.764755
GARS1	tr|W5PDU8|W5PDU8_SHEEP	Diadenosine tetraphosphate synthetase OS=Ovis aries OX=9940 GN=GARS1 PE=3 SV=1	0.337	0.127699		0.3158	0.178696		0.0212	0.928056
ATAD1	tr|W5PXE5|W5PXE5_SHEEP	AAA domain-containing protein OS=Ovis aries OX=9940 GN=ATAD1 PE=3 SV=1	-0.4916	0.0791515		-0.0912	0.704594		-0.4004	0.0763579
PPIF	tr|W5PJF3|W5PJF3_SHEEP	Peptidyl-prolyl cis-trans isomerase OS=Ovis aries OX=9940 GN=PPIF PE=3 SV=1	-0.2839	0.25437		-0.1364	0.707786		-0.1476	0.592782
NDUFB3	tr|W5Q5T4|W5Q5T4_SHEEP	Complex I-B12 OS=Ovis aries OX=9940 GN=NDUFB3 PE=1 SV=1	0.4232	0.320635		0.0487	0.876756		0.3745	0.354435
UQCR10	tr|W5P6B2|W5P6B2_SHEEP	Uncharacterized protein OS=Ovis aries OX=9940 GN=UQCR10 PE=1 SV=1	0.4022	0.0999693		0.4354	0.0367978		-0.0332	0.819936
NDUFA3	tr|W5NYM7|W5NYM7_SHEEP	Complex I-B9 OS=Ovis aries OX=9940 GN=NDUFA3 PE=1 SV=1	-0.8584	0.022848		-0.48	0.096512		-0.3784	0.199057
MT-ATP8	sp|O78751|ATP8_SHEEP	ATP synthase protein 8 OS=Ovis aries OX=9940 GN=MT-ATP8 PE=3 SV=1	-0.1226	0.663498		-0.221	0.56383		0.0985	0.794264
MMAB	tr|W5PZZ9|W5PZZ9_SHEEP	Corrinoid adenosyltransferase OS=Ovis aries OX=9940 GN=MMAB PE=3 SV=1	-0.2276	0.335914		0.0572	0.844576		-0.2848	0.17469
CBR4	tr|W5Q1U0|W5Q1U0_SHEEP	Carbonyl reductase 4 OS=Ovis aries OX=9940 GN=CBR4 PE=4 SV=1	-1.2804	0.0267284		-0.4808	0.396075		-0.7997	0.0423047
MT-ND2	sp|O78748|NU2M_SHEEP	NADH-ubiquinone oxidoreductase chain 2 OS=Ovis aries OX=9940 GN=MT-ND2 PE=1 SV=1	-0.2096	0.444705		0.1462	0.648633		-0.3558	0.12809
MRPS7	tr|W5PMH5|W5PMH5_SHEEP	Ribosomal_S7 domain-containing protein OS=Ovis aries OX=9940 GN=MRPS7 PE=3 SV=1	0.5238	0.157403		0.3822	0.103918		0.1416	0.617981
HTRA2	tr|W5PTC7|W5PTC7_SHEEP	PDZ domain-containing protein OS=Ovis aries OX=9940 GN=HTRA2 PE=3 SV=1	-0.1919	0.405726		0.1122	0.606301		-0.3041	0.0914581
DHRS1	tr|W5QCV4|W5QCV4_SHEEP	Uncharacterized protein OS=Ovis aries OX=9940 GN=DHRS1 PE=4 SV=1	0.4916	0.223876		0.5233	0.112353		-0.0317	0.933031
MT-ATP6	sp|O78752|ATP6_SHEEP	ATP synthase subunit a OS=Ovis aries OX=9940 GN=MT-ATP6 PE=3 SV=1	-1.0769	0.0332789		-0.9376	0.0955244		-0.1393	0.677158
CHCHD7	tr|W5Q049|W5Q049_SHEEP	Coiled-coil-helix-coiled-coil-helix domain containing 7 OS=Ovis aries OX=9940 GN=CHCHD7 PE=4 SV=1	0.1466	0.644898		0.0419	0.82144		0.1048	0.688641
MTIF2	tr|W5NX67|W5NX67_SHEEP	Tr-type G domain-containing protein OS=Ovis aries OX=9940 GN=MTIF2 PE=3 SV=1	1.2095	0.00176108		1.1677	0.00537711		0.0418	0.819457
MT-CO1	sp|O78749|COX1_SHEEP	Cytochrome c oxidase subunit 1 OS=Ovis aries OX=9940 GN=MT-CO1 PE=1 SV=1	-0.2751	0.200699		-0.4462	0.0473017		0.171	0.401069
MTFR1L	tr|W5P724|W5P724_SHEEP	Uncharacterized protein OS=Ovis aries OX=9940 GN=MTFR1L PE=3 SV=1	-0.4523	0.221019		0.0593	0.883735		-0.5116	0.146817
SCP2	tr|W5P7N5|W5P7N5_SHEEP	Non-specific lipid-transfer protein OS=Ovis aries OX=9940 GN=SCP2 PE=3 SV=1	0.1398	0.171699		0.2012	0.1723		-0.0614	0.478497
ROMO1	tr|W5PZD6|W5PZD6_SHEEP	Protein MGR2 homolog OS=Ovis aries OX=9940 GN=ROMO1 PE=3 SV=1	0.0024	0.990014		0.1527	0.545643		-0.1503	0.372192
COX7A1	tr|W5P5H0|W5P5H0_SHEEP	Cytochrome c oxidase subunit 7A1, mitochondrial OS=Ovis aries OX=9940 GN=COX7A1 PE=1 SV=1	0.3072	0.380669		0.1524	0.2877		0.1548	0.612509
MRPL2	tr|W5P5T0|W5P5T0_SHEEP	Ribosomal_L2_C domain-containing protein OS=Ovis aries OX=9940 GN=MRPL2 PE=4 SV=1	0.5329	0.198829		0.2649	0.501167		0.268	0.404134
COA7	tr|W5P697|W5P697_SHEEP	Uncharacterized protein OS=Ovis aries OX=9940 GN=COA7 PE=3 SV=1	-0.0709	0.820245		0.1352	0.498502		-0.2061	0.391043
MT-CO3	sp|O21619|COX3_SHEEP	Cytochrome c oxidase subunit 3 OS=Ovis aries OX=9940 GN=MT-CO3 PE=1 SV=2	-0.131	0.607835		-0.1537	0.0423887		0.0227	0.915245
DIABLO	tr|W5PQ00|W5PQ00_SHEEP	Diablo homolog, mitochondrial OS=Ovis aries OX=9940 GN=DIABLO PE=4 SV=1	-0.2055	0.33747		-0.1907	0.164482		-0.0148	0.930038
SDHD	sp|Q5G2C6|DHSD_SHEEP	Succinate dehydrogenase [ubiquinone] cytochrome b small subunit, mitochondrial OS=Ovis aries OX=9940 GN=SDHD PE=2 SV=1	-0.0989	0.771789		0.0572	0.877601		-0.1561	0.266409
TIMM8A	tr|W5NU43|W5NU43_SHEEP	Mitochondrial import inner membrane translocase subunit OS=Ovis aries OX=9940 GN=TIMM8A PE=3 SV=1	0.2258	0.442619		0.1601	0.384915		0.0657	0.767666
MRPL12	tr|W5QA09|W5QA09_SHEEP	Mitochondrial ribosomal protein L12 OS=Ovis aries OX=9940 GN=MRPL12 PE=3 SV=1	-0.4617	0.0148471		-0.0652	0.679602		-0.3965	0.0338832
ATP5F1E	tr|W5Q3H8|W5Q3H8_SHEEP	ATP synthase F1 subunit epsilon OS=Ovis aries OX=9940 GN=ATP5F1E PE=3 SV=1	-0.6094	0.00389775		-0.261	0.153663		-0.3484	0.061987
FUNDC2	tr|W5NZS7|W5NZS7_SHEEP	FUN14 domain containing 2 OS=Ovis aries OX=9940 GN=FUNDC2 PE=3 SV=1	-0.0964	0.729741		-0.0485	0.826		-0.0479	0.788989
CPT2	tr|W5P878|W5P878_SHEEP	Carn_acyltransf domain-containing protein OS=Ovis aries OX=9940 GN=CPT2 PE=3 SV=1	0.0827	0.702		0.3842	0.486		-0.386	0.268
CAT	tr|W5QB36|W5QB36_SHEEP	Catalase OS=Ovis aries OX=9940 GN=CAT PE=3 SV=1	0.0141	0.053		-0.0775	0.098		0.2515	0.539
GPD2	tr|W5PDN7|W5PDN7_SHEEP	Glycerol-3-phosphate dehydrogenase OS=Ovis aries OX=9940 GN=GPD2 PE=3 SV=1	-0.0408	0.068		0.2387	0.731		-0.2876	0.262
MPST	tr|W5QCZ0|W5QCZ0_SHEEP	Sulfurtransferase OS=Ovis aries OX=9940 GN=MPST PE=4 SV=1	-0.2637	0.501		0.3647	0.812		-0.1836	0.586
PDK1	tr|W5NSB1|W5NSB1_SHEEP	Protein-serine/threonine kinase OS=Ovis aries OX=9940 GN=PDK1 PE=3 SV=1	0.3183	0.276		0.1532	0.164		0.0647	0.53
PNPT1	tr|W5NVU7|W5NVU7_SHEEP	Polynucleotide phosphorylase 1 OS=Ovis aries OX=9940 GN=PNPT1 PE=3 SV=1	0.2026	0.547		0.0215	0.636		-0.1033	0.049
DNAJC11	tr|W5PMX3|W5PMX3_SHEEP	J domain-containing protein OS=Ovis aries OX=9940 GN=DNAJC11 PE=4 SV=1	-0.1424	0.723		-0.3159	0.507		-0.1613	0.512
PMPCA	tr|W5P1Z5|W5P1Z5_SHEEP	Alpha-MPP OS=Ovis aries OX=9940 GN=PMPCA PE=3 SV=1	0.3921	0.292		-0.316	0.698		0.3872	0.732
DBI	tr|W5PSF3|W5PSF3_SHEEP	Diazepam binding inhibitor, acyl-CoA binding protein OS=Ovis aries OX=9940 GN=DBI PE=4 SV=1	-0.364	0.804		0.2663	0.748		-0.185	0.952
PITRM1	tr|W5PUF8|W5PUF8_SHEEP	Pitrilysin metalloproteinase 1 OS=Ovis aries OX=9940 GN=PITRM1 PE=3 SV=1	-0.3367	0.081		-0.1211	0.167		0.021	0.835
SLC25A20	tr|W5Q3I3|W5Q3I3_SHEEP	Uncharacterized protein OS=Ovis aries OX=9940 GN=SLC25A20 PE=3 SV=1	-0.0899	0.174		0.2084	0.187		0.1583	0.703
GCDH	tr|W5PKD2|W5PKD2_SHEEP	Glutaryl-CoA dehydrogenase OS=Ovis aries OX=9940 GN=GCDH PE=3 SV=1	0.135	0.306		-0.1357	0.035		-0.0195	0.072
ENDOG	tr|W5PHY0|W5PHY0_SHEEP	Endonuclease OS=Ovis aries OX=9940 GN=ENDOG PE=3 SV=1	-0.0869	0.847		-0.1825	0.518		0.1193	0.134
TXNRD2	tr|W5Q902|W5Q902_SHEEP	Thioredoxin-disulfide reductase OS=Ovis aries OX=9940 GN=TXNRD2 PE=3 SV=1	-0.1652	0.035		0.3423	0.766		0.3578	0.581
BCKDHA	tr|W5PBX9|W5PBX9_SHEEP	2-oxoisovalerate dehydrogenase subunit alpha OS=Ovis aries OX=9940 GN=BCKDHA PE=3 SV=1	-0.2464	0.322		-0.2728	0.193		-0.1452	0.906
ME2	tr|W5P368|W5P368_SHEEP	Malic enzyme OS=Ovis aries OX=9940 GN=ME2 PE=3 SV=1	0.0223	0.356		0.1595	0.415		0.1608	0.991
FAM162A	tr|W5QFW9|W5QFW9_SHEEP	Uncharacterized protein OS=Ovis aries OX=9940 GN=FAM162A PE=3 SV=1	-0.0804	0.814		0.3006	0.557		0.0368	0.466
ACADSB	tr|W5PHF2|W5PHF2_SHEEP	Acyl-CoA dehydrogenase short/branched chain OS=Ovis aries OX=9940 GN=ACADSB PE=3 SV=1	-0.0107	0.842		-0.1199	0.849		0.2957	0.779
NDUFAF7	tr|W5PI51|W5PI51_SHEEP	Protein arginine methyltransferase NDUFAF7 OS=Ovis aries OX=9940 GN=NDUFAF7 PE=3 SV=1	-0.1372	0.396		-0.097	0.874		-0.2676	0.817
NDUFA11	tr|W5PAR2|W5PAR2_SHEEP	Complex I-B14.7 OS=Ovis aries OX=9940 GN=NDUFA11 PE=1 SV=1	0.2072	0.56		-0.1866	0.501		0.0918	0.685
SIRT5	tr|W5PVL7|W5PVL7_SHEEP	NAD-dependent protein deacylase sirtuin-5, mitochondrial OS=Ovis aries OX=9940 GN=SIRT5 PE=3 SV=1	-0.2337	0.059		-0.0189	0.055		-0.1949	0.426
D2HGDH	tr|W5Q852|W5Q852_SHEEP	D-2-hydroxyglutarate dehydrogenase OS=Ovis aries OX=9940 GN=D2HGDH PE=3 SV=1	0.1513	0.472		-0.2608	0.802		-0.1462	0.238
NAXE	tr|W5P816|W5P816_SHEEP	NAD(P)H-hydrate epimerase OS=Ovis aries OX=9940 GN=NAXE PE=3 SV=1	-0.1062	0.291		0.2602	0.024		-0.308	0.047
MRPL15	tr|W5PXD4|W5PXD4_SHEEP	39S ribosomal protein L15, mitochondrial OS=Ovis aries OX=9940 GN=MRPL15 PE=3 SV=1	-0.3928	0.834		-0.1343	0.276		0.3154	0.623
ABCB10	tr|W5NYM6|W5NYM6_SHEEP	ATP binding cassette subfamily B member 10 OS=Ovis aries OX=9940 GN=ABCB10 PE=3 SV=1	-0.3526	0.954		-0.0428	0.755		0.2327	0.993
QDPR	tr|W5PKX5|W5PKX5_SHEEP	Quinoid dihydropteridine reductase OS=Ovis aries OX=9940 GN=QDPR PE=4 SV=1	0.3693	0.322		-0.0683	0.033		-0.0517	0.246
SLIRP	tr|B9VGZ7|B9VGZ7_SHEEP	SRA stem-loop-interacting RNA-binding protein OS=Ovis aries OX=9940 GN=SLIRP PE=2 SV=1	-0.155	0.626		-0.0002	0.059		-0.2187	0.264
MRPS22	tr|W5PB25|W5PB25_SHEEP	Uncharacterized protein OS=Ovis aries OX=9940 GN=MRPS22 PE=4 SV=1	-0.019	0.162		0.3747	0.997		-0.3675	0.432
MCEE	tr|W5Q336|W5Q336_SHEEP	VOC domain-containing protein OS=Ovis aries OX=9940 GN=MCEE PE=3 SV=1	-0.3651	0.876		-0.0166	0.392		-0.0953	0.735
ACOT11	tr|W5PBF3|W5PBF3_SHEEP	Acyl-CoA thioesterase 11 OS=Ovis aries OX=9940 GN=ACOT11 PE=4 SV=1	0.1597	0.601		-0.1018	0.88		0.057	0.799
MFN1	tr|W5QHQ0|W5QHQ0_SHEEP	Dynamin-type G domain-containing protein OS=Ovis aries OX=9940 GN=MFN1 PE=4 SV=1	0.2317	0.616		-0.3477	0.597		0.1312	0.529
SHMT2	tr|W5PB83|W5PB83_SHEEP	Serine hydroxymethyltransferase OS=Ovis aries OX=9940 GN=SHMT2 PE=3 SV=1	-0.0204	0.142		0.123	0.887		-0.1829	0.94
OXSM	tr|W5P1U9|W5P1U9_SHEEP	3-oxoacyl-[acyl-carrier-protein] synthase, mitochondrial OS=Ovis aries OX=9940 GN=OXSM PE=3 SV=1	0.197	0.444		-0.1207	0.508		-0.0035	0.579
NDUFAF5	tr|W5PNN6|W5PNN6_SHEEP	Methyltransf_11 domain-containing protein OS=Ovis aries OX=9940 GN=NDUFAF5 PE=4 SV=1	0.2482	0.381		0.0107	0.246		-0.2681	0.057
COQ10B	tr|W5Q1J7|W5Q1J7_SHEEP	Polyketide_cyc domain-containing protein OS=Ovis aries OX=9940 GN=COQ10B PE=3 SV=1	-0.2952	0.982		-0.0211	0.559		-0.1564	0.123
SLC25A1	tr|W5Q718|W5Q718_SHEEP	Solute carrier family 25 member 1 OS=Ovis aries OX=9940 GN=SLC25A1 PE=3 SV=1	0.3781	0.907		0.3785	0.57		-0.3256	0.473
MRPL10	tr|W5PDX6|W5PDX6_SHEEP	Uncharacterized protein OS=Ovis aries OX=9940 GN=MRPL10 PE=3 SV=1	0.0681	0.588		0.1316	0.843		0.0212	0.446
ARMCX3	tr|W5NUC8|W5NUC8_SHEEP	Uncharacterized protein OS=Ovis aries OX=9940 GN=ARMCX3 PE=3 SV=1	-0.2545	0.627		-0.3985	0.494		-0.1855	0.015
TTC19	tr|W5Q7H9|W5Q7H9_SHEEP	Uncharacterized protein OS=Ovis aries OX=9940 GN=TTC19 PE=4 SV=1	-0.3614	0.23		-0.3192	0.058		0.2272	0.776
ALDH18A1	tr|W5P8L0|W5P8L0_SHEEP	Delta-1-pyrroline-5-carboxylate synthase OS=Ovis aries OX=9940 GN=ALDH18A1 PE=3 SV=1	-0.3104	0.892		-0.0559	0.941		-0.0947	0.383
ECHDC3	tr|W5PY37|W5PY37_SHEEP	Enoyl-CoA hydratase domain containing 3 OS=Ovis aries OX=9940 GN=ECHDC3 PE=4 SV=1	-0.0815	0.413		0.3493	0.578		0.3264	0.336
NADK2	tr|W5PMJ7|W5PMJ7_SHEEP	NAD kinase 2, mitochondrial OS=Ovis aries OX=9940 GN=NADK2 PE=3 SV=1	-0.3756	0.802		-0.3279	0.047		-0.0221	0.228
OXA1L	tr|W5QDS4|W5QDS4_SHEEP	Uncharacterized protein OS=Ovis aries OX=9940 GN=OXA1L PE=3 SV=1	-0.1177	0.029		0.1722	0.437		-0.2815	0.967
MAOA	tr|W5NYL0|W5NYL0_SHEEP	Amine oxidase OS=Ovis aries OX=9940 GN=MAOA PE=3 SV=1	-0.1289	0.668		-0.0757	0.371		-0.1769	0.295
SPRYD4	tr|W5PG58|W5PG58_SHEEP	B30.2/SPRY domain-containing protein OS=Ovis aries OX=9940 GN=SPRYD4 PE=4 SV=1	0.2877	0.714		-0.0642	0.053		-0.291	0.039
HSD17B4	tr|W5NRH5|W5NRH5_SHEEP	Uncharacterized protein OS=Ovis aries OX=9940 GN=HSD17B4 PE=4 SV=1	-0.0432	0.047		-0.1197	0.474		-0.3579	0.386
SDHC	tr|W5PJW1|W5PJW1_SHEEP	Succinate dehydrogenase cytochrome b560 subunit, mitochondrial OS=Ovis aries OX=9940 GN=SDHC PE=3 SV=1	0.3538	0.94		-0.1791	0.39		0.0554	0.575
GRPEL1	tr|W5PPL5|W5PPL5_SHEEP	GrpE protein homolog OS=Ovis aries OX=9940 GN=GRPEL1 PE=3 SV=1	-0.0516	0.371		-0.1438	0.017		0.1253	0.753
MRPL39	tr|W5Q125|W5Q125_SHEEP	Uncharacterized protein OS=Ovis aries OX=9940 GN=MRPL39 PE=4 SV=1	-0.1591	0.509		0.3398	0.355		-0.2874	0.254
ACAD9	tr|W5NXC0|W5NXC0_SHEEP	Acyl-CoA dehydrogenase family member 9 OS=Ovis aries OX=9940 GN=ACAD9 PE=3 SV=1	-0.0803	0.992		0.1693	0.407		0.2525	0.277
NFS1	tr|W5PZ31|W5PZ31_SHEEP	Cysteine desulfurase, mitochondrial OS=Ovis aries OX=9940 GN=NFS1 PE=3 SV=1	-0.2424	0.671		0.3523	0.59		0.228	0.088
TOMM40L	tr|W5PJH7|W5PJH7_SHEEP	Uncharacterized protein OS=Ovis aries OX=9940 GN=TOMM40L PE=3 SV=1	0.1341	0.368		-0.0544	0.34		-0.2248	0.872
TIMM9	tr|W5QIY6|W5QIY6_SHEEP	zf-Tim10_DDP domain-containing protein OS=Ovis aries OX=9940 GN=TIMM9 PE=4 SV=1	0.2208	0.63		0.1544	0.95		-0.357	0.24
PDE2A	tr|W5P6L9|W5P6L9_SHEEP	Phosphodiesterase OS=Ovis aries OX=9940 GN=PDE2A PE=3 SV=1	-0.1319	0.963		0.1383	0.822		-0.1021	0.126
NDUFAF3	tr|W5Q261|W5Q261_SHEEP	NADH dehydrogenase [ubiquinone] 1 alpha subcomplex assembly factor 3 OS=Ovis aries OX=9940 GN=NDUFAF3 PE=4 SV=1	-0.073	0.232		0.3741	0.167		0.0587	0.335
ACAD11	tr|W5PGK3|W5PGK3_SHEEP	Uncharacterized protein OS=Ovis aries OX=9940 GN=ACAD11 PE=3 SV=1	0.3786	0.562		-0.3219	0.159		-0.2342	0.241
NUDT13	tr|W5PC42|W5PC42_SHEEP	Nudix hydrolase domain-containing protein OS=Ovis aries OX=9940 GN=NUDT13 PE=4 SV=1	-0.2062	0.452		-0.0546	0.168		-0.1191	0.206
NUDT2	tr|W5PHQ4|W5PHQ4_SHEEP	Bis(5'-nucleosyl)-tetraphosphatase [asymmetrical] OS=Ovis aries OX=9940 GN=NUDT2 PE=3 SV=1	0.2044	0.79		-0.0414	0.191		0.0293	0.332
MRPL27	tr|W5P3H6|W5P3H6_SHEEP	Uncharacterized protein OS=Ovis aries OX=9940 GN=MRPL27 PE=3 SV=1	0.049	0.462		-0.0867	0.608		-0.1673	0.917
MRPS18A	tr|W5PEL4|W5PEL4_SHEEP	Uncharacterized protein OS=Ovis aries OX=9940 GN=MRPS18A PE=4 SV=1	-0.1991	0.44		-0.1182	0.066		-0.2095	0.414
