# Supplementary material for: Mitochondrial metabolic remodeling and multi-omics profiling identify plasma biomarkers of myocardial infarction
Source: J Mol Cell Cardiol Plus. 2025 Nov 13;14:100827. doi: 10.1016/j.jmccpl.2025.100827 (PMC12702414; doi:10.1016/j.jmccpl.2025.100827)
Supplement: Supplementary 2 — Quantified mitochondrial mRNAs in the remote region (no significant changes). [file mmc2.xlsx]

## Sheet: Remote vs Sham_mito Proteins
Genes	Uniprot IDs	Protein Name	Log FC	P Value
OGDH	tr|W5PZR4|W5PZR4_SHEEP	Transket_pyr domain-containing protein OS=Ovis aries OX=9940 GN=OGDH PE=3 SV=1	0.7659	0.0973019
ACO2	tr|W5QAA9|W5QAA9_SHEEP	Aconitate hydratase, mitochondrial OS=Ovis aries OX=9940 GN=ACO2 PE=3 SV=1	0.6055	0.352064
ATP5F1A	tr|W5NY50|W5NY50_SHEEP	ATP synthase subunit alpha OS=Ovis aries OX=9940 GN=ATP5F1A PE=3 SV=1	0.3013	0.335408
NNT	tr|A0A571N6A6|A0A571N6A6_SHEEP	Proton-translocating NAD(P)(+) transhydrogenase OS=Ovis aries OX=9940 GN=NNT PE=3 SV=1	-0.4706	0.244015
ACADVL	tr|W5PLW6|W5PLW6_SHEEP	Uncharacterized protein OS=Ovis aries OX=9940 GN=ACADVL PE=3 SV=1	-0.5269	0.159232
GOT2	tr|W5NUG0|W5NUG0_SHEEP	Aspartate aminotransferase OS=Ovis aries OX=9940 GN=GOT2 PE=3 SV=1	-0.8951	0.200064
NDUFS1	tr|W5QB34|W5QB34_SHEEP	NADH-ubiquinone oxidoreductase 75 kDa subunit, mitochondrial OS=Ovis aries OX=9940 GN=NDUFS1 PE=1 SV=1	-0.5836	0.190756
ACSL1	tr|W5PCL4|W5PCL4_SHEEP	Acyl-CoA synthetase long chain family member 1 OS=Ovis aries OX=9940 GN=ACSL1 PE=4 SV=1	-0.6344	0.2271
IDH2	tr|W5PR04|W5PR04_SHEEP	Isocitrate dehydrogenase [NADP] OS=Ovis aries OX=9940 GN=IDH2 PE=3 SV=1	0.4872	0.466294
SLC25A12	tr|W5NU53|W5NU53_SHEEP	Uncharacterized protein OS=Ovis aries OX=9940 GN=SLC25A12 PE=3 SV=1	0.1471	0.703316
HADHA	tr|B6UV59|B6UV59_SHEEP	Enoyl-CoA hydratase OS=Ovis aries OX=9940 GN=HADHA PE=2 SV=1	-0.5585	0.146189
ATP5F1B	tr|W5PEP7|W5PEP7_SHEEP	ATP synthase subunit beta OS=Ovis aries OX=9940 GN=ATP5F1B PE=3 SV=1	0.2871	0.324601
HADHB	tr|W5QBF9|W5QBF9_SHEEP	Uncharacterized protein OS=Ovis aries OX=9940 GN=HADHB PE=3 SV=1	-0.6181	0.108092
PDHA1	tr|W5PYS5|W5PYS5_SHEEP	Pyruvate dehydrogenase E1 component subunit alpha OS=Ovis aries OX=9940 GN=PDHA1 PE=4 SV=1	-0.6428	0.191773
IMMT	tr|W5QHI0|W5QHI0_SHEEP	MICOS complex subunit MIC60 OS=Ovis aries OX=9940 GN=IMMT PE=3 SV=1	-0.1815	0.35873
NDUFV1	tr|W5PUX0|W5PUX0_SHEEP	NADH dehydrogenase [ubiquinone] flavoprotein 1, mitochondrial OS=Ovis aries OX=9940 GN=NDUFV1 PE=1 SV=1	-0.3296	0.314756
SLC25A4	tr|W5PCQ8|W5PCQ8_SHEEP	Uncharacterized protein OS=Ovis aries OX=9940 GN=SLC25A4 PE=3 SV=1	0.0924	0.576794
CKMT2	tr|W5Q0P3|W5Q0P3_SHEEP	Creatine kinase OS=Ovis aries OX=9940 GN=CKMT2 PE=3 SV=1	0.2325	0.693275
CS	tr|W5PCL4|W5PCL4_SHEEP	Acyl-CoA synthetase long chain family member 1 OS=Ovis aries OX=9940 GN=ACSL1 PE=4 SV=1	-0.6344	0.2271
HSPA9	tr|W5Q4W8|W5Q4W8_SHEEP	75 kDa glucose-regulated protein OS=Ovis aries OX=9940 GN=HSPA9 PE=3 SV=1	-0.1561	0.379273
MDH2	tr|W5PW05|W5PW05_SHEEP	Malate dehydrogenase, mitochondrial OS=Ovis aries OX=9940 GN=MDH2 PE=3 SV=1	-0.3244	0.212431
UQCRC1	tr|W5Q5G6|W5Q5G6_SHEEP	Ubiquinol-cytochrome c reductase core protein 1 OS=Ovis aries OX=9940 GN=UQCRC1 PE=1 SV=1	-0.4339	0.275849
ETFDH	tr|W5P1M1|W5P1M1_SHEEP	Electron transfer flavoprotein-ubiquinone oxidoreductase OS=Ovis aries OX=9940 GN=ETFDH PE=4 SV=1	-0.5584	0.131567
NDUFA10	tr|W5QBF5|W5QBF5_SHEEP	NADH dehydrogenase [ubiquinone] 1 alpha subcomplex subunit 10, mitochondrial OS=Ovis aries OX=9940 GN=NDUFA10 PE=1 SV=1	-0.5342	0.128148
TUFM	tr|W5NWF7|W5NWF7_SHEEP	Elongation factor Tu OS=Ovis aries OX=9940 GN=TUFM PE=3 SV=1	-0.2355	0.104497
SUCLA2	tr|W5PEA4|W5PEA4_SHEEP	Succinate--CoA ligase [ADP-forming] subunit beta, mitochondrial OS=Ovis aries OX=9940 GN=SUCLA2 PE=3 SV=1	0.1955	0.528246
SUCLG2	tr|W5PL67|W5PL67_SHEEP	Succinate--CoA ligase [GDP-forming] subunit beta, mitochondrial OS=Ovis aries OX=9940 GN=SUCLG2 PE=3 SV=1	-0.1254	0.424759
AIFM1	tr|W5Q1F6|W5Q1F6_SHEEP	Uncharacterized protein OS=Ovis aries OX=9940 GN=AIFM1 PE=3 SV=1	-0.1054	0.619758
PCCA	tr|W5P2V1|W5P2V1_SHEEP	Propanoyl-CoA:carbon dioxide ligase subunit alpha OS=Ovis aries OX=9940 GN=PCCA PE=4 SV=1	-0.5438	0.194867
DLD	tr|W5PB39|W5PB39_SHEEP	Dihydrolipoyl dehydrogenase OS=Ovis aries OX=9940 GN=DLD PE=3 SV=1	-0.6379	0.25301
FH	tr|W5PTT8|W5PTT8_SHEEP	Uncharacterized protein OS=Ovis aries OX=9940 GN=FHL2 PE=4 SV=1	0.3315	0.349075
IARS2	tr|W5PRZ6|W5PRZ6_SHEEP	Isoleucyl-tRNA synthetase OS=Ovis aries OX=9940 GN=IARS2 PE=3 SV=1	-0.3965	0.39545
IDH3B	tr|W5P8N8|W5P8N8_SHEEP	Isocitrate dehydrogenase [NAD] subunit, mitochondrial OS=Ovis aries OX=9940 GN=IDH3B PE=3 SV=1	-0.355	0.356934
ALDH5A1	tr|W5P9A0|W5P9A0_SHEEP	Succinate-semialdehyde dehydrogenase OS=Ovis aries OX=9940 GN=ALDH5A1 PE=3 SV=1	-0.6188	0.085518
NDUFA9	tr|W5PI58|W5PI58_SHEEP	Epimerase domain-containing protein OS=Ovis aries OX=9940 GN=NDUFA9 PE=1 SV=1	-0.4105	0.275917
ACSS1	tr|W5P9I9|W5P9I9_SHEEP	Acetyl-coenzyme A synthetase OS=Ovis aries OX=9940 GN=ACSS1 PE=3 SV=1	-0.4821	0.413634
TRAP1	tr|W5NW44|W5NW44_SHEEP	TNF receptor associated protein 1 OS=Ovis aries OX=9940 GN=TRAP1 PE=3 SV=1	0.3165	0.289473
CPT1B	tr|W5QFB9|W5QFB9_SHEEP	Carnitine O-palmitoyltransferase OS=Ovis aries OX=9940 GN=CPT1B PE=3 SV=1	-0.677	0.108989
IDH3A	tr|W5NR14|W5NR14_SHEEP	Isocitrate dehydrogenase [NAD] subunit, mitochondrial OS=Ovis aries OX=9940 GN=IDH3A PE=3 SV=1	0.3382	0.32451
ACAA2	tr|W5P1M4|W5P1M4_SHEEP	Acetyl-CoA acyltransferase 2 OS=Ovis aries OX=9940 GN=ACAA2 PE=3 SV=1	-0.5267	0.185629
HIBCH	tr|W5Q437|W5Q437_SHEEP	3-hydroxyisobutyryl-CoA hydrolase, mitochondrial OS=Ovis aries OX=9940 GN=HIBCH PE=3 SV=1	0.1353	0.661459
CYB5R3	tr|W5QCI3|W5QCI3_SHEEP	NADH-cytochrome b5 reductase OS=Ovis aries OX=9940 GN=CYB5R3 PE=3 SV=1	0.2644	0.527631
ALDH2	tr|W5PLV2|W5PLV2_SHEEP	Aldedh domain-containing protein OS=Ovis aries OX=9940 GN=ALDH2 PE=3 SV=1	-0.2121	0.293372
SAMM50	tr|W5QD80|W5QD80_SHEEP	POTRA domain-containing protein OS=Ovis aries OX=9940 GN=SAMM50 PE=3 SV=1	-0.4016	0.339306
PDPR	tr|W5P673|W5P673_SHEEP	Pyruvate dehydrogenase phosphatase regulatory subunit OS=Ovis aries OX=9940 GN=PDPR PE=3 SV=1	0.2554	0.424726
LAP3	tr|W5NZQ2|W5NZQ2_SHEEP	Cytosol aminopeptidase OS=Ovis aries OX=9940 GN=LAP3 PE=3 SV=1	-0.6049	0.172334
CRAT	tr|W5PGA4|W5PGA4_SHEEP	Carn_acyltransf domain-containing protein OS=Ovis aries OX=9940 GN=CRAT PE=3 SV=1	-0.4789	0.146649
ACADS	tr|W5PUC2|W5PUC2_SHEEP	Acyl-CoA dehydrogenase short chain OS=Ovis aries OX=9940 GN=ACADS PE=3 SV=1	-0.7053	0.202516
HADH	tr|B6UV59|B6UV59_SHEEP	Enoyl-CoA hydratase OS=Ovis aries OX=9940 GN=HADHA PE=2 SV=1	-0.5585	0.146189
NDUFS3	tr|W5PB27|W5PB27_SHEEP	Complex I-30kD OS=Ovis aries OX=9940 GN=NDUFS3 PE=1 SV=1	-0.3534	0.240411
SLC25A3	tr|W5PTW2|W5PTW2_SHEEP	Solute carrier family 25 member 3 OS=Ovis aries OX=9940 GN=SLC25A3 PE=3 SV=1	-0.5005	0.25946
PCCB	tr|W5PDK7|W5PDK7_SHEEP	Uncharacterized protein OS=Ovis aries OX=9940 GN=PCCB PE=4 SV=1	-0.5149	0.164893
ATP5PB	tr|W5QEA9|W5QEA9_SHEEP	ATP synthase F(0) complex subunit B1, mitochondrial OS=Ovis aries OX=9940 GN=ATP5PB PE=3 SV=1	-0.0736	0.735176
OXCT1	tr|W5PGM1|W5PGM1_SHEEP	Succinyl-CoA:3-ketoacid-coenzyme A transferase OS=Ovis aries OX=9940 GN=OXCT1 PE=3 SV=1	-0.259	0.413896
DNM1L	tr|W5QDH8|W5QDH8_SHEEP	Dynamin-1-like protein OS=Ovis aries OX=9940 GN=DNM1L PE=3 SV=1	-0.1663	0.481821
ACAT1	tr|W5PN85|W5PN85_SHEEP	Acetyl-CoA acetyltransferase 1 OS=Ovis aries OX=9940 GN=ACAT1 PE=3 SV=1	-0.6295	0.307207
DLST	tr|W5NTS6|W5NTS6_SHEEP	Dihydrolipoyllysine-residue succinyltransferase component of 2-oxoglutarate dehydrogenase complex, mitochondrial OS=Ovis aries OX=9940 GN=DLST PE=3 SV=1	0.4151	0.307749
CYCS	sp|P62896|CYC_SHEEP	Cytochrome c OS=Ovis aries OX=9940 GN=CYCS PE=1 SV=2	-0.6891	0.233143
PRDX6	tr|W5PQA8|W5PQA8_SHEEP	Peroxiredoxin-6 OS=Ovis aries OX=9940 GN=PRDX6 PE=3 SV=1	-0.6059	0.210376
AK3	tr|W5PVD4|W5PVD4_SHEEP	GTP:AMP phosphotransferase AK3, mitochondrial OS=Ovis aries OX=9940 GN=AK3 PE=3 SV=1	-0.1741	0.302368
COX6B1	tr|W5P4E7|W5P4E7_SHEEP	Cytochrome c oxidase subunit OS=Ovis aries OX=9940 GN=COX6B1 PE=1 SV=1	0.2845	0.38818
BDH1	tr|W5QGP1|W5QGP1_SHEEP	Uncharacterized protein OS=Ovis aries OX=9940 GN=BDH1 PE=3 SV=1	-0.4575	0.31627
HSD17B10	tr|W5PF12|W5PF12_SHEEP	Uncharacterized protein OS=Ovis aries OX=9940 GN=HSD17B10 PE=3 SV=1	0.5072	0.355877
COX5A	tr|W5NXT8|W5NXT8_SHEEP	Cytochrome c oxidase polypeptide Va OS=Ovis aries OX=9940 GN=COX5A PE=1 SV=1	0.3001	0.383796
IDH3G	tr|W5P958|W5P958_SHEEP	Isocitrate dehydrogenase [NAD] subunit, mitochondrial OS=Ovis aries OX=9940 GN=IDH3G PE=3 SV=1	-0.4385	0.287763
ECHS1	tr|W5NQC6|W5NQC6_SHEEP	Enoyl-CoA hydratase, short chain 1 OS=Ovis aries OX=9940 GN=ECHS1 PE=3 SV=1	-0.1326	0.63293
ATP5PD	tr|W5PP37|W5PP37_SHEEP	ATP synthase subunit d, mitochondrial OS=Ovis aries OX=9940 GN=ATP5PD PE=3 SV=1	0.2561	0.464286
AK2	tr|W5QI77|W5QI77_SHEEP	Adenylate kinase 2, mitochondrial OS=Ovis aries OX=9940 GN=AK2 PE=3 SV=1	-0.1912	0.458982
ALDH4A1	tr|W5PL79|W5PL79_SHEEP	Multifunctional fusion protein OS=Ovis aries OX=9940 GN=ALDH4A1 PE=3 SV=1	-0.48	0.121064
PRDX2	tr|C8BKC5|C8BKC5_SHEEP	Peroxiredoxin 2 OS=Ovis aries OX=9940 GN=PRDX2 PE=2 SV=1	0.3778	0.313835
NIPSNAP2	tr|W5PJM6|W5PJM6_SHEEP	Nipsnap homolog 2 OS=Ovis aries OX=9940 GN=NIPSNAP2 PE=3 SV=1	0.0904	0.660465
ETFB	tr|W5PZB6|W5PZB6_SHEEP	Electron transfer flavoprotein subunit beta OS=Ovis aries OX=9940 GN=ETFB PE=3 SV=1	-0.5113	0.159383
SLC25A11	tr|B2MVX2|B2MVX2_SHEEP	SLC25A11 OS=Ovis aries OX=9940 GN=SLC25A11 PE=2 SV=1	-0.4987	0.305331
NDUFB7	tr|W5P5V3|W5P5V3_SHEEP	Complex I-B18 OS=Ovis aries OX=9940 GN=NDUFB7 PE=1 SV=1	-0.412	0.00981044
PARK7	tr|W5PK66|W5PK66_SHEEP	Maillard deglycase OS=Ovis aries OX=9940 GN=PARK7 PE=3 SV=1	-0.3844	0.0168446
CYC1	tr|W5Q0A9|W5Q0A9_SHEEP	Cytochrome c1 OS=Ovis aries OX=9940 GN=CYC1 PE=1 SV=1	-0.6534	0.172271
VDAC2	tr|W5PG36|W5PG36_SHEEP	Voltage-dependent anion-selective channel protein 2 OS=Ovis aries OX=9940 GN=VDAC2 PE=3 SV=1	-0.2824	0.359295
SUCLG1	tr|W5QGQ8|W5QGQ8_SHEEP	Succinate--CoA ligase [ADP/GDP-forming] subunit alpha, mitochondrial OS=Ovis aries OX=9940 GN=SUCLG1 PE=3 SV=1	-0.3446	0.205485
NDUFA8	tr|W5PYA5|W5PYA5_SHEEP	NADH dehydrogenase [ubiquinone] 1 alpha subcomplex subunit 8 OS=Ovis aries OX=9940 GN=NDUFA8 PE=1 SV=1	-0.3609	0.156946
DECR1	tr|W5PLF3|W5PLF3_SHEEP	Uncharacterized protein OS=Ovis aries OX=9940 GN=DECR1 PE=4 SV=1	-0.3152	0.604108
PDP1	tr|W5PEE7|W5PEE7_SHEEP	PPM-type phosphatase domain-containing protein OS=Ovis aries OX=9940 GN=PDP1 PE=3 SV=1	0.3491	0.446774
PHB	tr|W5P7Q3|W5P7Q3_SHEEP	Prohibitin OS=Ovis aries OX=9940 GN=PHB PE=3 SV=1	0.4497	0.337302
NDUFS5	tr|W5QFF9|W5QFF9_SHEEP	Complex I-15 kDa OS=Ovis aries OX=9940 GN=NDUFS5 PE=1 SV=1	0.3551	0.151473
ECI2	tr|W5NQ36|W5NQ36_SHEEP	Enoyl-CoA delta isomerase 2 OS=Ovis aries OX=9940 GN=ECI2 PE=4 SV=1	0.9733	0.175211
GATD3A	tr|W5PQ27|W5PQ27_SHEEP	Uncharacterized protein OS=Ovis aries OX=9940 GN=GATD3A PE=4 SV=1	-0.6086	0.115108
UQCRB	tr|W5P642|W5P642_SHEEP	Cytochrome b-c1 complex subunit 7 OS=Ovis aries OX=9940 GN=UQCRB PE=1 SV=1	0.0115	0.949558
COX4I1	tr|W5PPE8|W5PPE8_SHEEP	Cytochrome c oxidase subunit 4I1 OS=Ovis aries OX=9940 GN=COX4I1 PE=1 SV=1	-0.1818	0.417934
MCCC2	tr|W5P5E2|W5P5E2_SHEEP	Uncharacterized protein OS=Ovis aries OX=9940 GN=MCCC2 PE=4 SV=1	-0.0793	0.794266
COQ6	tr|W5NRR4|W5NRR4_SHEEP	Ubiquinone biosynthesis monooxygenase COQ6, mitochondrial OS=Ovis aries OX=9940 GN=COQ6 PE=3 SV=1	-0.2261	0.421722
COQ8A	tr|W5NTS5|W5NTS5_SHEEP	Atypical kinase COQ8A, mitochondrial OS=Ovis aries OX=9940 GN=COQ8A PE=3 SV=1	0.2228	0.400176
NDUFB9	tr|W5PGA3|W5PGA3_SHEEP	Complex I-B22 OS=Ovis aries OX=9940 GN=NDUFB9 PE=1 SV=1	-0.1933	0.462877
SDHB	tr|W5PNR7|W5PNR7_SHEEP	Iron-sulfur subunit of complex II OS=Ovis aries OX=9940 GN=SDHB PE=3 SV=1	0.0947	0.712197
TOMM70	tr|W5Q9E1|W5Q9E1_SHEEP	TPR_REGION domain-containing protein OS=Ovis aries OX=9940 GN=TOMM70 PE=4 SV=1	-0.7607	0.0945536
CHCHD3	tr|W5P9X2|W5P9X2_SHEEP	MICOS complex subunit OS=Ovis aries OX=9940 GN=CHCHD3 PE=3 SV=1	0.4215	0.33803
PHB2	tr|W5P4M1|W5P4M1_SHEEP	Prohibitin OS=Ovis aries OX=9940 GN=PHB2 PE=3 SV=1	0.2698	0.486894
IVD	tr|W5QG64|W5QG64_SHEEP	Butyryl-CoA dehydrogenase OS=Ovis aries OX=9940 GN=IVD PE=3 SV=1	-0.3492	0.118234
NDUFA12	tr|W5Q341|W5Q341_SHEEP	NADH dehydrogenase [ubiquinone] 1 alpha subcomplex subunit 12 OS=Ovis aries OX=9940 GN=NDUFA12 PE=3 SV=1	-0.7681	0.135763
PDHX	tr|W5QBN6|W5QBN6_SHEEP	Dihydrolipoamide acetyltransferase component of pyruvate dehydrogenase complex OS=Ovis aries OX=9940 GN=PDHX PE=3 SV=1	0.2211	0.51511
NDUFB10	tr|W5Q5Y9|W5Q5Y9_SHEEP	Complex I-PDSW OS=Ovis aries OX=9940 GN=NDUFB10 PE=1 SV=1	-0.0892	0.672103
ACOT9	tr|W5Q5F7|W5Q5F7_SHEEP	Acyl-CoA thioesterase 9 OS=Ovis aries OX=9940 GN=ACOT9 PE=4 SV=1	0.1869	0.330895
COX5B	tr|W5PW27|W5PW27_SHEEP	Cytochrome c oxidase polypeptide Vb OS=Ovis aries OX=9940 GN=COX5B PE=1 SV=1	-0.0465	0.826007
FECH	tr|W5P586|W5P586_SHEEP	Ferrochelatase OS=Ovis aries OX=9940 GN=FECH PE=3 SV=1	-0.3247	0.301064
AASS	tr|W5QB58|W5QB58_SHEEP	Lysine ketoglutarate reductase OS=Ovis aries OX=9940 GN=AASS PE=3 SV=1	-0.4176	0.0656972
MTCH2	tr|W5PBQ7|W5PBQ7_SHEEP	Mitochondrial carrier 2 OS=Ovis aries OX=9940 GN=MTCH2 PE=3 SV=1	-0.595	0.211887
NDUFB5	tr|W5QHN8|W5QHN8_SHEEP	Complex I-SGDH OS=Ovis aries OX=9940 GN=NDUFB5 PE=1 SV=1	0.3264	0.406867
CISD1	tr|W5PTS5|W5PTS5_SHEEP	CDGSH iron sulfur domain 1 OS=Ovis aries OX=9940 GN=CISD1 PE=4 SV=1	0.3102	0.437383
COQ10A	tr|W5PIB8|W5PIB8_SHEEP	Coenzyme Q10A OS=Ovis aries OX=9940 GN=COQ10A PE=3 SV=1	-0.2364	0.387974
GLOD4	tr|W5PP77|W5PP77_SHEEP	Glyoxalase domain-containing protein 4 OS=Ovis aries OX=9940 GN=GLOD4 PE=4 SV=1	-0.4009	0.181773
CRYZ	tr|W5PSF8|W5PSF8_SHEEP	PKS_ER domain-containing protein OS=Ovis aries OX=9940 GN=CRYZ PE=3 SV=1	-0.0232	0.931935
ECH1	tr|W5P772|W5P772_SHEEP	Uncharacterized protein OS=Ovis aries OX=9940 GN=ECH1 PE=3 SV=1	-0.4137	0.348415
OCIAD1	tr|W5Q9I6|W5Q9I6_SHEEP	OCIA domain-containing protein OS=Ovis aries OX=9940 GN=OCIAD1 PE=4 SV=1	-0.3887	0.302471
BCS1L	tr|W5QEF7|W5QEF7_SHEEP	BCS1-like protein OS=Ovis aries OX=9940 GN=BCS1L PE=3 SV=1	-0.3772	0.179375
APOOL	tr|W5NVI7|W5NVI7_SHEEP	MICOS complex subunit OS=Ovis aries OX=9940 GN=APOOL PE=3 SV=1	0.1843	0.600492
IBA57	tr|W5P8A3|W5P8A3_SHEEP	Iron-sulfur cluster assembly factor IBA57 OS=Ovis aries OX=9940 GN=IBA57 PE=4 SV=1	0.4114	0.169844
NDUFC2	tr|W5P9Q8|W5P9Q8_SHEEP	NADH dehydrogenase [ubiquinone] 1 subunit C2 OS=Ovis aries OX=9940 GN=NDUFC2 PE=1 SV=1	0.9284	0.186013
MT-ND5	sp|O78756|NU5M_SHEEP	NADH-ubiquinone oxidoreductase chain 5 OS=Ovis aries OX=9940 GN=MT-ND5 PE=1 SV=1	-0.3467	0.420458
HINT1	tr|W5Q701|W5Q701_SHEEP	HIT domain-containing protein OS=Ovis aries OX=9940 GN=HINT1 PE=4 SV=1	-1.2125	0.0945753
NDUFA7	tr|W5P0I2|W5P0I2_SHEEP	Complex I-B14.5a OS=Ovis aries OX=9940 GN=NDUFA7 PE=1 SV=1	-0.2961	0.315343
AMACR	tr|W5PQJ5|W5PQJ5_SHEEP	Uncharacterized protein OS=Ovis aries OX=9940 GN=AMACR PE=3 SV=1	-0.4288	0.244482
NDUFS4	tr|W5PE07|W5PE07_SHEEP	NADH dehydrogenase [ubiquinone] iron-sulfur protein 4, mitochondrial OS=Ovis aries OX=9940 GN=NDUFS4 PE=1 SV=1	-0.044	0.818555
SOD1	sp|P09670|SODC_SHEEP	Superoxide dismutase [Cu-Zn] OS=Ovis aries OX=9940 GN=SOD1 PE=1 SV=2	0.5437	0.275944
COQ9	tr|W5NPZ0|W5NPZ0_SHEEP	Ubiquinone biosynthesis protein OS=Ovis aries OX=9940 GN=COQ9 PE=3 SV=1	0.1261	0.628214
ECI1	tr|W5Q9G8|W5Q9G8_SHEEP	Uncharacterized protein OS=Ovis aries OX=9940 GN=ECI1 PE=4 SV=1	0.5329	0.143639
SERHL2	tr|W5QCE0|W5QCE0_SHEEP	Serine hydrolase like 2 OS=Ovis aries OX=9940 GN=SERHL2 PE=4 SV=1	-0.7349	0.0740265
PRDX5	tr|W5PAL7|W5PAL7_SHEEP	Peroxiredoxin-5 OS=Ovis aries OX=9940 GN=PRDX5 PE=3 SV=1	0.0162	0.922065
MCCC1	tr|W5QHK3|W5QHK3_SHEEP	Methylcrotonoyl-CoA carboxylase 1 OS=Ovis aries OX=9940 GN=MCCC1 PE=4 SV=1	0.6866	0.254119
NDUFB8	tr|W5Q1B0|W5Q1B0_SHEEP	NADH dehydrogenase [ubiquinone] 1 beta subcomplex subunit 8, mitochondrial OS=Ovis aries OX=9940 GN=NDUFB8 PE=1 SV=1	0.2897	0.415113
TST	tr|W5QCW9|W5QCW9_SHEEP	Sulfurtransferase OS=Ovis aries OX=9940 GN=TST PE=4 SV=1	0.1393	0.774934
ATP5PF	tr|W5Q0Q5|W5Q0Q5_SHEEP	ATP synthase-coupling factor 6, mitochondrial OS=Ovis aries OX=9940 GN=ATP5PF PE=3 SV=1	0.8545	0.205968
MPC2	tr|W5PS50|W5PS50_SHEEP	Mitochondrial pyruvate carrier OS=Ovis aries OX=9940 GN=MPC2 PE=3 SV=1	-0.4064	0.404682
NDUFA6	tr|W5QC06|W5QC06_SHEEP	Complex I-B14 OS=Ovis aries OX=9940 GN=NDUFA6 PE=1 SV=1	-0.4281	0.200821
HDHD5	tr|W5PUU9|W5PUU9_SHEEP	Haloacid dehalogenase like hydrolase domain containing 5 OS=Ovis aries OX=9940 GN=HDHD5 PE=4 SV=1	0.1448	0.685482
ACAD8	tr|W5PW04|W5PW04_SHEEP	Acyl-CoA dehydrogenase family member 8 OS=Ovis aries OX=9940 GN=ACAD8 PE=3 SV=1	0.1729	0.535063
KARS1	tr|W5PAG0|W5PAG0_SHEEP	Lysine--tRNA ligase OS=Ovis aries OX=9940 GN=KARS1 PE=3 SV=1	-0.1558	0.550458
NDUFB11	tr|W5PWF1|W5PWF1_SHEEP	Complex I-ESSS OS=Ovis aries OX=9940 GN=NDUFB11 PE=1 SV=1	-0.2913	0.342868
NDUFS7	tr|W5PPP6|W5PPP6_SHEEP	Complex I-20kD OS=Ovis aries OX=9940 GN=NDUFS7 PE=1 SV=1	0.5232	0.227372
ABHD11	tr|W5PR16|W5PR16_SHEEP	AB hydrolase-1 domain-containing protein OS=Ovis aries OX=9940 GN=ABHD11 PE=4 SV=1	-0.0613	0.803161
TBRG4	tr|W5PWK3|W5PWK3_SHEEP	RAP domain-containing protein OS=Ovis aries OX=9940 GN=TBRG4 PE=4 SV=1	-0.296	0.408484
ETHE1	tr|W5PFR7|W5PFR7_SHEEP	ETHE1 persulfide dioxygenase OS=Ovis aries OX=9940 GN=ETHE1 PE=4 SV=1	-0.2056	0.357022
PMPCB	tr|W5QCC2|W5QCC2_SHEEP	Beta-MPP OS=Ovis aries OX=9940 GN=PMPCB PE=3 SV=1	0.4309	0.384119
FAHD2A	tr|W5PXA6|W5PXA6_SHEEP	FAA_hydrolase domain-containing protein OS=Ovis aries OX=9940 GN=FAHD2A PE=3 SV=1	-0.546	0.139961
DNAJA3	tr|W5NZC5|W5NZC5_SHEEP	Uncharacterized protein OS=Ovis aries OX=9940 GN=DNAJA3 PE=3 SV=1	-0.292	0.35148
MECR	tr|W5NWE0|W5NWE0_SHEEP	Mitochondrial trans-2-enoyl-CoA reductase OS=Ovis aries OX=9940 GN=MECR PE=4 SV=1	0.1664	0.551629
RTN4IP1	tr|W5PNA6|W5PNA6_SHEEP	PKS_ER domain-containing protein OS=Ovis aries OX=9940 GN=RTN4IP1 PE=3 SV=1	-0.4215	0.0950644
MRPS36	tr|W5P6V5|W5P6V5_SHEEP	Uncharacterized protein OS=Ovis aries OX=9940 GN=MRPS36 PE=4 SV=1	-0.4663	0.31302
DHTKD1	tr|W5PZN4|W5PZN4_SHEEP	Transket_pyr domain-containing protein OS=Ovis aries OX=9940 GN=DHTKD1 PE=3 SV=1	-0.6743	0.198336
KYAT3	tr|W5Q0B4|W5Q0B4_SHEEP	Cysteine-S-conjugate beta-lyase 2 OS=Ovis aries OX=9940 GN=KYAT3 PE=4 SV=1	-0.5093	0.163556
ATP5F1D	tr|W5PP03|W5PP03_SHEEP	ATP synthase F1 subunit delta OS=Ovis aries OX=9940 GN=ATP5F1D PE=3 SV=1	0.7371	0.274654
COQ3	tr|W5PQM3|W5PQM3_SHEEP	Ubiquinone biosynthesis O-methyltransferase, mitochondrial OS=Ovis aries OX=9940 GN=COQ3 PE=3 SV=1	-0.2672	0.405134
AUH	tr|W5PD90|W5PD90_SHEEP	AU RNA binding methylglutaconyl-CoA hydratase OS=Ovis aries OX=9940 GN=AUH PE=3 SV=1	-0.1516	0.737144
TIMM21	tr|W5P3Q1|W5P3Q1_SHEEP	TIM21-like protein, mitochondrial OS=Ovis aries OX=9940 GN=TIMM21 PE=3 SV=1	0.3942	0.255465
MT-CO2	sp|O78750|COX2_SHEEP	Cytochrome c oxidase subunit 2 OS=Ovis aries OX=9940 GN=MT-CO2 PE=1 SV=1	0.7381	0.252254
NDUFA2	tr|W5QAH8|W5QAH8_SHEEP	NADH dehydrogenase [ubiquinone] 1 alpha subcomplex subunit 2 OS=Ovis aries OX=9940 GN=NDUFA2 PE=1 SV=1	0.2881	0.405124
NDUFAB1	tr|W5NQT7|W5NQT7_SHEEP	Acyl carrier protein OS=Ovis aries OX=9940 GN=NDUFAB1 PE=1 SV=1	0.365	0.467872
HAGH	tr|W5Q540|W5Q540_SHEEP	Lactamase_B domain-containing protein OS=Ovis aries OX=9940 GN=HAGH PE=3 SV=1	0.1909	0.207255
MTARC2	tr|W5PUD8|W5PUD8_SHEEP	Mitochondrial amidoxime reducing component 2 OS=Ovis aries OX=9940 GN=MTARC2 PE=4 SV=1	0.4816	0.153388
TMEM143	tr|W5PQ11|W5PQ11_SHEEP	Transmembrane protein 143 OS=Ovis aries OX=9940 GN=TMEM143 PE=4 SV=1	-0.0432	0.801814
UQCRQ	tr|W5PUP9|W5PUP9_SHEEP	Complex III subunit 8 OS=Ovis aries OX=9940 GN=UQCRQ PE=1 SV=1	-0.6798	0.262538
NDUFA4	tr|W5P8R0|W5P8R0_SHEEP	Uncharacterized protein OS=Ovis aries OX=9940 GN=NDUFA4 PE=4 SV=1	0.4724	0.340141
MTX2	tr|W5Q7N9|W5Q7N9_SHEEP	Uncharacterized protein OS=Ovis aries OX=9940 GN=MTX2 PE=3 SV=1	-0.0706	0.580145
HSD17B8	tr|W5PG98|W5PG98_SHEEP	Hydroxysteroid 17-beta dehydrogenase 8 OS=Ovis aries OX=9940 GN=HSD17B8 PE=4 SV=1	-0.535	0.152452
NDUFB4	tr|W5QF73|W5QF73_SHEEP	Complex I-B15 OS=Ovis aries OX=9940 GN=NDUFB4 PE=1 SV=1	-0.4659	0.163115
APOO	tr|W5Q5Z6|W5Q5Z6_SHEEP	MICOS complex subunit OS=Ovis aries OX=9940 GN=APOO PE=3 SV=1	0.2329	0.547729
NDUFB6	tr|W5PZE3|W5PZE3_SHEEP	Complex I-B17 OS=Ovis aries OX=9940 GN=NDUFB6 PE=1 SV=1	0.1036	0.391821
ZADH2	tr|W5P382|W5P382_SHEEP	Zinc binding alcohol dehydrogenase domain containing 2 OS=Ovis aries OX=9940 GN=ZADH2 PE=3 SV=1	-0.053	0.742437
NDUFS8	tr|W5PYC8|W5PYC8_SHEEP	Complex I-23kD OS=Ovis aries OX=9940 GN=NDUFS8 PE=3 SV=1	-1.7303	0.0947087
SPR	tr|W5PPU0|W5PPU0_SHEEP	Sepiapterin reductase OS=Ovis aries OX=9940 GN=SPR PE=3 SV=1	-0.1282	0.630707
STOM	tr|W5P601|W5P601_SHEEP	Stomatin OS=Ovis aries OX=9940 GN=STOM PE=3 SV=1	-0.4319	0.36632
AMT	tr|W5PWD5|W5PWD5_SHEEP	Aminomethyltransferase OS=Ovis aries OX=9940 GN=AMT PE=3 SV=1	0.1481	0.428905
ABHD10	tr|W5QD48|W5QD48_SHEEP	AB hydrolase-1 domain-containing protein OS=Ovis aries OX=9940 GN=ABHD10 PE=4 SV=1	-0.0455	0.705457
MICOS13	tr|W5PCE9|W5PCE9_SHEEP	MICOS complex subunit MIC13 OS=Ovis aries OX=9940 GN=MICOS13 PE=3 SV=1	0.0992	0.653377
TARS2	tr|W5QI21|W5QI21_SHEEP	Threonyl-tRNA synthetase OS=Ovis aries OX=9940 GN=TARS2 PE=3 SV=1	0.1193	0.667559
MCU	tr|W5PBG4|W5PBG4_SHEEP	Calcium uniporter protein OS=Ovis aries OX=9940 GN=MCU PE=3 SV=1	-0.0978	0.615826
MCAT	tr|W5QCU5|W5QCU5_SHEEP	[Acyl-carrier-protein] S-malonyltransferase OS=Ovis aries OX=9940 GN=MCAT PE=4 SV=1	-0.2931	0.504815
TSFM	tr|W5P4W0|W5P4W0_SHEEP	Elongation factor Ts, mitochondrial OS=Ovis aries OX=9940 GN=TSFM PE=3 SV=1	-0.569	0.147126
HOGA1	tr|W5PMQ2|W5PMQ2_SHEEP	4-hydroxy-2-oxoglutarate aldolase, mitochondrial OS=Ovis aries OX=9940 GN=HOGA1 PE=3 SV=1	1.0901	0.0510914
FIS1	tr|W5PZP9|W5PZP9_SHEEP	Mitochondrial fission 1 protein OS=Ovis aries OX=9940 GN=FIS1 PE=3 SV=1	0.6573	0.119925
TOMM40	tr|W5PI26|W5PI26_SHEEP	Uncharacterized protein OS=Ovis aries OX=9940 GN=TOMM40 PE=3 SV=1	-0.1953	0.232915
ABCB8	tr|W5NWK0|W5NWK0_SHEEP	ATP binding cassette subfamily B member 8 OS=Ovis aries OX=9940 GN=ABCB8 PE=4 SV=1	-0.3672	0.299136
LYPLA1	tr|W5PX34|W5PX34_SHEEP	Lysophospholipase 1 OS=Ovis aries OX=9940 GN=LYPLA1 PE=3 SV=1	-0.4312	0.355832
MGST3	tr|W5PPE2|W5PPE2_SHEEP	Microsomal glutathione S-transferase 3 OS=Ovis aries OX=9940 GN=MGST3 PE=3 SV=1	0.4942	0.157306
ATP5IF1	tr|W5NYG6|W5NYG6_SHEEP	ATP synthase F1 subunit epsilon OS=Ovis aries OX=9940 GN=ATP5IF1 PE=3 SV=1	0.3516	0.242646
BCKDHB	tr|W5PB88|W5PB88_SHEEP	Branched chain keto acid dehydrogenase E1 subunit beta OS=Ovis aries OX=9940 GN=BCKDHB PE=4 SV=1	0.2594	0.33404
COX6A2	tr|W5PI52|W5PI52_SHEEP	Cytochrome c oxidase subunit OS=Ovis aries OX=9940 GN=COX6A2 PE=1 SV=1	0.2863	0.343164
GARS1	tr|W5PDU8|W5PDU8_SHEEP	Diadenosine tetraphosphate synthetase OS=Ovis aries OX=9940 GN=GARS1 PE=3 SV=1	-0.0366	0.875391
ATAD1	tr|W5PXE5|W5PXE5_SHEEP	AAA domain-containing protein OS=Ovis aries OX=9940 GN=ATAD1 PE=3 SV=1	-0.3288	0.410522
PPIF	tr|W5PJF3|W5PJF3_SHEEP	Peptidyl-prolyl cis-trans isomerase OS=Ovis aries OX=9940 GN=PPIF PE=3 SV=1	-0.3262	0.111049
NDUFB3	tr|W5Q5T4|W5Q5T4_SHEEP	Complex I-B12 OS=Ovis aries OX=9940 GN=NDUFB3 PE=1 SV=1	0.6396	0.261096
UQCR10	tr|W5P6B2|W5P6B2_SHEEP	Uncharacterized protein OS=Ovis aries OX=9940 GN=UQCR10 PE=1 SV=1	0.0097	0.965489
NDUFA3	tr|W5NYM7|W5NYM7_SHEEP	Complex I-B9 OS=Ovis aries OX=9940 GN=NDUFA3 PE=1 SV=1	-0.567	0.245553
MT-ATP8	sp|O78751|ATP8_SHEEP	ATP synthase protein 8 OS=Ovis aries OX=9940 GN=MT-ATP8 PE=3 SV=1	0.2597	0.498222
MMAB	tr|W5PZZ9|W5PZZ9_SHEEP	Corrinoid adenosyltransferase OS=Ovis aries OX=9940 GN=MMAB PE=3 SV=1	-0.1013	0.568797
CBR4	tr|W5Q1U0|W5Q1U0_SHEEP	Carbonyl reductase 4 OS=Ovis aries OX=9940 GN=CBR4 PE=4 SV=1	-0.54	0.254935
MT-ND2	sp|O78748|NU2M_SHEEP	NADH-ubiquinone oxidoreductase chain 2 OS=Ovis aries OX=9940 GN=MT-ND2 PE=1 SV=1	-0.6606	0.206384
MRPS7	tr|W5PMH5|W5PMH5_SHEEP	Ribosomal_S7 domain-containing protein OS=Ovis aries OX=9940 GN=MRPS7 PE=3 SV=1	0.4448	0.232464
HTRA2	tr|W5PTC7|W5PTC7_SHEEP	PDZ domain-containing protein OS=Ovis aries OX=9940 GN=HTRA2 PE=3 SV=1	-0.3619	0.243429
DHRS1	tr|W5QCV4|W5QCV4_SHEEP	Uncharacterized protein OS=Ovis aries OX=9940 GN=DHRS1 PE=4 SV=1	0.1449	0.693508
MT-ATP6	sp|O78752|ATP6_SHEEP	ATP synthase subunit a OS=Ovis aries OX=9940 GN=MT-ATP6 PE=3 SV=1	0.1245	0.569641
CHCHD7	tr|W5Q049|W5Q049_SHEEP	Coiled-coil-helix-coiled-coil-helix domain containing 7 OS=Ovis aries OX=9940 GN=CHCHD7 PE=4 SV=1	0.5589	0.246295
MTIF2	tr|W5NX67|W5NX67_SHEEP	Tr-type G domain-containing protein OS=Ovis aries OX=9940 GN=MTIF2 PE=3 SV=1	-0.1279	0.529295
MT-CO1	sp|O78749|COX1_SHEEP	Cytochrome c oxidase subunit 1 OS=Ovis aries OX=9940 GN=MT-CO1 PE=1 SV=1	0.4396	0.195741
MTFR1L	tr|W5P724|W5P724_SHEEP	Uncharacterized protein OS=Ovis aries OX=9940 GN=MTFR1L PE=3 SV=1	-0.1392	0.596015
SCP2	tr|W5P7N5|W5P7N5_SHEEP	Non-specific lipid-transfer protein OS=Ovis aries OX=9940 GN=SCP2 PE=3 SV=1	-0.1964	0.351892
ROMO1	tr|W5PZD6|W5PZD6_SHEEP	Protein MGR2 homolog OS=Ovis aries OX=9940 GN=ROMO1 PE=3 SV=1	-0.2125	0.158214
COX7A1	tr|W5P5H0|W5P5H0_SHEEP	Cytochrome c oxidase subunit 7A1, mitochondrial OS=Ovis aries OX=9940 GN=COX7A1 PE=1 SV=1	0.8777	0.152442
MRPL2	tr|W5P5T0|W5P5T0_SHEEP	Ribosomal_L2_C domain-containing protein OS=Ovis aries OX=9940 GN=MRPL2 PE=4 SV=1	0.2196	0.52845
COA7	tr|W5P697|W5P697_SHEEP	Uncharacterized protein OS=Ovis aries OX=9940 GN=COA7 PE=3 SV=1	-0.182	0.631262
MT-CO3	sp|O21619|COX3_SHEEP	Cytochrome c oxidase subunit 3 OS=Ovis aries OX=9940 GN=MT-CO3 PE=1 SV=2	0.8277	0.155616
DIABLO	tr|W5PQ00|W5PQ00_SHEEP	Diablo homolog, mitochondrial OS=Ovis aries OX=9940 GN=DIABLO PE=4 SV=1	0.1798	0.371941
SDHD	sp|Q5G2C6|DHSD_SHEEP	Succinate dehydrogenase [ubiquinone] cytochrome b small subunit, mitochondrial OS=Ovis aries OX=9940 GN=SDHD PE=2 SV=1	-0.0463	0.771398
TIMM8A	tr|W5NU43|W5NU43_SHEEP	Mitochondrial import inner membrane translocase subunit OS=Ovis aries OX=9940 GN=TIMM8A PE=3 SV=1	0.3979	0.33886
MRPL12	tr|W5QA09|W5QA09_SHEEP	Mitochondrial ribosomal protein L12 OS=Ovis aries OX=9940 GN=MRPL12 PE=3 SV=1	-0.1029	0.575714
ATP5F1E	tr|W5Q3H8|W5Q3H8_SHEEP	ATP synthase F1 subunit epsilon OS=Ovis aries OX=9940 GN=ATP5F1E PE=3 SV=1	-0.3305	0.211806
FUNDC2	tr|W5NZS7|W5NZS7_SHEEP	FUN14 domain containing 2 OS=Ovis aries OX=9940 GN=FUNDC2 PE=3 SV=1	0.384	0.333773
CPT2	tr|W5P878|W5P878_SHEEP	Carn_acyltransf domain-containing protein OS=Ovis aries OX=9940 GN=CPT2 PE=3 SV=1	-0.4272	0.0892753
CAT	tr|W5QB36|W5QB36_SHEEP	Catalase OS=Ovis aries OX=9940 GN=CAT PE=3 SV=1	-0.1368	0.389464
GPD2	tr|W5PDN7|W5PDN7_SHEEP	Glycerol-3-phosphate dehydrogenase OS=Ovis aries OX=9940 GN=GPD2 PE=3 SV=1	-0.6712	0.0627403
MPST	tr|W5QCZ0|W5QCZ0_SHEEP	Sulfurtransferase OS=Ovis aries OX=9940 GN=MPST PE=4 SV=1	-0.4808	0.0387804
PDK1	tr|W5NSB1|W5NSB1_SHEEP	Protein-serine/threonine kinase OS=Ovis aries OX=9940 GN=PDK1 PE=3 SV=1	-0.1583	0.235197
PNPT1	tr|W5NVU7|W5NVU7_SHEEP	Polynucleotide phosphorylase 1 OS=Ovis aries OX=9940 GN=PNPT1 PE=3 SV=1	-0.3699	0.258008
DNAJC11	tr|W5PMX3|W5PMX3_SHEEP	J domain-containing protein OS=Ovis aries OX=9940 GN=DNAJC11 PE=4 SV=1	0.0227	0.927133
PMPCA	tr|W5P1Z5|W5P1Z5_SHEEP	Alpha-MPP OS=Ovis aries OX=9940 GN=PMPCA PE=3 SV=1	-0.2707	0.156467
DBI	tr|W5PSF3|W5PSF3_SHEEP	Diazepam binding inhibitor, acyl-CoA binding protein OS=Ovis aries OX=9940 GN=DBI PE=4 SV=1	-0.2501	0.632721
PITRM1	tr|W5PUF8|W5PUF8_SHEEP	Pitrilysin metalloproteinase 1 OS=Ovis aries OX=9940 GN=PITRM1 PE=3 SV=1	-0.5252	0.161306
SLC25A20	tr|W5Q3I3|W5Q3I3_SHEEP	Uncharacterized protein OS=Ovis aries OX=9940 GN=SLC25A20 PE=3 SV=1	-0.3247	0.202651
GCDH	tr|W5PKD2|W5PKD2_SHEEP	Glutaryl-CoA dehydrogenase OS=Ovis aries OX=9940 GN=GCDH PE=3 SV=1	-0.4864	0.085887
ENDOG	tr|W5PHY0|W5PHY0_SHEEP	Endonuclease OS=Ovis aries OX=9940 GN=ENDOG PE=3 SV=1	-0.1997	0.478687
TXNRD2	tr|W5Q902|W5Q902_SHEEP	Thioredoxin-disulfide reductase OS=Ovis aries OX=9940 GN=TXNRD2 PE=3 SV=1	-0.402	0.340452
BCKDHA	tr|W5PBX9|W5PBX9_SHEEP	2-oxoisovalerate dehydrogenase subunit alpha OS=Ovis aries OX=9940 GN=BCKDHA PE=3 SV=1	-0.3541	0.0325995
ME2	tr|W5P368|W5P368_SHEEP	Malic enzyme OS=Ovis aries OX=9940 GN=ME2 PE=3 SV=1	-0.8098	0.0970283
FAM162A	tr|W5QFW9|W5QFW9_SHEEP	Uncharacterized protein OS=Ovis aries OX=9940 GN=FAM162A PE=3 SV=1	0.1045	0.596816
ACADSB	tr|W5PHF2|W5PHF2_SHEEP	Acyl-CoA dehydrogenase short/branched chain OS=Ovis aries OX=9940 GN=ACADSB PE=3 SV=1	-0.3021	0.0641971
NDUFAF7	tr|W5PI51|W5PI51_SHEEP	Protein arginine methyltransferase NDUFAF7 OS=Ovis aries OX=9940 GN=NDUFAF7 PE=3 SV=1	-0.1752	0.477719
NDUFA11	tr|W5PAR2|W5PAR2_SHEEP	Complex I-B14.7 OS=Ovis aries OX=9940 GN=NDUFA11 PE=1 SV=1	-0.1291	0.727333
SIRT5	tr|W5PVL7|W5PVL7_SHEEP	NAD-dependent protein deacylase sirtuin-5, mitochondrial OS=Ovis aries OX=9940 GN=SIRT5 PE=3 SV=1	-0.4739	0.027628
D2HGDH	tr|W5Q852|W5Q852_SHEEP	D-2-hydroxyglutarate dehydrogenase OS=Ovis aries OX=9940 GN=D2HGDH PE=3 SV=1	-0.2613	0.401051
NAXE	tr|W5P816|W5P816_SHEEP	NAD(P)H-hydrate epimerase OS=Ovis aries OX=9940 GN=NAXE PE=3 SV=1	0.2499	0.109286
MRPL15	tr|W5PXD4|W5PXD4_SHEEP	39S ribosomal protein L15, mitochondrial OS=Ovis aries OX=9940 GN=MRPL15 PE=3 SV=1	0.3142	0.475964
ABCB10	tr|W5NYM6|W5NYM6_SHEEP	ATP binding cassette subfamily B member 10 OS=Ovis aries OX=9940 GN=ABCB10 PE=3 SV=1	-0.1066	0.695112
QDPR	tr|W5PKX5|W5PKX5_SHEEP	Quinoid dihydropteridine reductase OS=Ovis aries OX=9940 GN=QDPR PE=4 SV=1	-0.4149	0.0498719
SLIRP	tr|B9VGZ7|B9VGZ7_SHEEP	SRA stem-loop-interacting RNA-binding protein OS=Ovis aries OX=9940 GN=SLIRP PE=2 SV=1	-0.1174	0.799427
MRPS22	tr|W5PB25|W5PB25_SHEEP	Uncharacterized protein OS=Ovis aries OX=9940 GN=MRPS22 PE=4 SV=1	-0.0642	0.615257
MCEE	tr|W5Q336|W5Q336_SHEEP	VOC domain-containing protein OS=Ovis aries OX=9940 GN=MCEE PE=3 SV=1	0.3463	0.22287
ACOT11	tr|W5PBF3|W5PBF3_SHEEP	Acyl-CoA thioesterase 11 OS=Ovis aries OX=9940 GN=ACOT11 PE=4 SV=1	0.2579	0.429794
MFN1	tr|W5QHQ0|W5QHQ0_SHEEP	Dynamin-type G domain-containing protein OS=Ovis aries OX=9940 GN=MFN1 PE=4 SV=1	-0.0632	0.401954
SHMT2	tr|W5PB83|W5PB83_SHEEP	Serine hydroxymethyltransferase OS=Ovis aries OX=9940 GN=SHMT2 PE=3 SV=1	-0.2222	0.156022
OXSM	tr|W5P1U9|W5P1U9_SHEEP	3-oxoacyl-[acyl-carrier-protein] synthase, mitochondrial OS=Ovis aries OX=9940 GN=OXSM PE=3 SV=1	-0.3989	0.289984
NDUFAF5	tr|W5PNN6|W5PNN6_SHEEP	Methyltransf_11 domain-containing protein OS=Ovis aries OX=9940 GN=NDUFAF5 PE=4 SV=1	-0.5168	0.165152
COQ10B	tr|W5Q1J7|W5Q1J7_SHEEP	Polyketide_cyc domain-containing protein OS=Ovis aries OX=9940 GN=COQ10B PE=3 SV=1	-0.3633	0.133733
SLC25A1	tr|W5Q718|W5Q718_SHEEP	Solute carrier family 25 member 1 OS=Ovis aries OX=9940 GN=SLC25A1 PE=3 SV=1	-0.0646	0.798781
MRPL10	tr|W5PDX6|W5PDX6_SHEEP	Uncharacterized protein OS=Ovis aries OX=9940 GN=MRPL10 PE=3 SV=1	-0.1596	0.72357
ARMCX3	tr|W5NUC8|W5NUC8_SHEEP	Uncharacterized protein OS=Ovis aries OX=9940 GN=ARMCX3 PE=3 SV=1	0.136	0.655225
TTC19	tr|W5Q7H9|W5Q7H9_SHEEP	Uncharacterized protein OS=Ovis aries OX=9940 GN=TTC19 PE=4 SV=1	0.3038	0.0154977
ALDH18A1	tr|W5P8L0|W5P8L0_SHEEP	Delta-1-pyrroline-5-carboxylate synthase OS=Ovis aries OX=9940 GN=ALDH18A1 PE=3 SV=1	-0.1643	0.480494
ECHDC3	tr|W5PY37|W5PY37_SHEEP	Enoyl-CoA hydratase domain containing 3 OS=Ovis aries OX=9940 GN=ECHDC3 PE=4 SV=1	-0.4512	0.137118
NADK2	tr|W5PMJ7|W5PMJ7_SHEEP	NAD kinase 2, mitochondrial OS=Ovis aries OX=9940 GN=NADK2 PE=3 SV=1	-0.0893	0.733728
OXA1L	tr|W5QDS4|W5QDS4_SHEEP	Uncharacterized protein OS=Ovis aries OX=9940 GN=OXA1L PE=3 SV=1	-0.2957	0.022896
MAOA	tr|W5NYL0|W5NYL0_SHEEP	Amine oxidase OS=Ovis aries OX=9940 GN=MAOA PE=3 SV=1	-0.2762	0.038752
SPRYD4	tr|W5PG58|W5PG58_SHEEP	B30.2/SPRY domain-containing protein OS=Ovis aries OX=9940 GN=SPRYD4 PE=4 SV=1	-0.0524	0.900616
HSD17B4	tr|W5NRH5|W5NRH5_SHEEP	Uncharacterized protein OS=Ovis aries OX=9940 GN=HSD17B4 PE=4 SV=1	-0.433	0.0552085
SDHC	tr|W5PJW1|W5PJW1_SHEEP	Succinate dehydrogenase cytochrome b560 subunit, mitochondrial OS=Ovis aries OX=9940 GN=SDHC PE=3 SV=1	-0.0287	0.865392
GRPEL1	tr|W5PPL5|W5PPL5_SHEEP	GrpE protein homolog OS=Ovis aries OX=9940 GN=GRPEL1 PE=3 SV=1	0.0783	0.714269
MRPL39	tr|W5Q125|W5Q125_SHEEP	Uncharacterized protein OS=Ovis aries OX=9940 GN=MRPL39 PE=4 SV=1	-0.6971	0.10789
ACAD9	tr|W5NXC0|W5NXC0_SHEEP	Acyl-CoA dehydrogenase family member 9 OS=Ovis aries OX=9940 GN=ACAD9 PE=3 SV=1	-0.5924	0.12982
NFS1	tr|W5PZ31|W5PZ31_SHEEP	Cysteine desulfurase, mitochondrial OS=Ovis aries OX=9940 GN=NFS1 PE=3 SV=1	-0.2562	0.0938341
TOMM40L	tr|W5PJH7|W5PJH7_SHEEP	Uncharacterized protein OS=Ovis aries OX=9940 GN=TOMM40L PE=3 SV=1	-0.136	0.440265
TIMM9	tr|W5QIY6|W5QIY6_SHEEP	zf-Tim10_DDP domain-containing protein OS=Ovis aries OX=9940 GN=TIMM9 PE=4 SV=1	-0.3054	0.0811476
PDE2A	tr|W5P6L9|W5P6L9_SHEEP	Phosphodiesterase OS=Ovis aries OX=9940 GN=PDE2A PE=3 SV=1	-0.3407	0.0679883
NDUFAF3	tr|W5Q261|W5Q261_SHEEP	NADH dehydrogenase [ubiquinone] 1 alpha subcomplex assembly factor 3 OS=Ovis aries OX=9940 GN=NDUFAF3 PE=4 SV=1	-0.0149	0.975223
ACAD11	tr|W5PGK3|W5PGK3_SHEEP	Uncharacterized protein OS=Ovis aries OX=9940 GN=ACAD11 PE=3 SV=1	-0.8225	0.117001
NUDT13	tr|W5PC42|W5PC42_SHEEP	Nudix hydrolase domain-containing protein OS=Ovis aries OX=9940 GN=NUDT13 PE=4 SV=1	-0.6183	0.18466
NUDT2	tr|W5PHQ4|W5PHQ4_SHEEP	Bis(5'-nucleosyl)-tetraphosphatase [asymmetrical] OS=Ovis aries OX=9940 GN=NUDT2 PE=3 SV=1	0.529	0.146804
MRPL27	tr|W5P3H6|W5P3H6_SHEEP	Uncharacterized protein OS=Ovis aries OX=9940 GN=MRPL27 PE=3 SV=1	0.0824	0.652793
MRPS18A	tr|W5PEL4|W5PEL4_SHEEP	Uncharacterized protein OS=Ovis aries OX=9940 GN=MRPS18A PE=4 SV=1	-0.3914	0.164967
