# Supplementary material for: Mitochondrial metabolic remodeling and multi-omics profiling identify plasma biomarkers of myocardial infarction
Source: J Mol Cell Cardiol Plus. 2025 Nov 13;14:100827. doi: 10.1016/j.jmccpl.2025.100827 (PMC12702414; doi:10.1016/j.jmccpl.2025.100827)
Supplement: Supplementary 3 — Quantified extracellular matrix proteins and mRNAs across regions. [file mmc3.xlsx]

## Sheet: ECM Proteins
	Infarct vs Border				Infarct vs Border			Border vs Remote
Gene	Protein	Log 2 Fold Change	P-Value		Log 2 Fold Change	P-Value		Log 2 Fold Change	P-Value
HSPG2	Heparan sulfate proteoglycan 2 OS=Ovis aries OX=9940 GN=HSPG2 PE=4 SV=1	-1.0347	0.0265818		-0.3638	0.255482		-0.5252	0.161306
LAMB2	Laminin subunit beta 2 OS=Ovis aries OX=9940 GN=LAMB2 PE=4 SV=1	-0.5164	0.0283025		-0.1622	0.485878		-0.3541	0.0325995
A2M	Uncharacterized protein OS=Ovis aries OX=9940 GN=A2M PE=3 SV=1	2.1919	0.000347538		1.0473	0.162058		1.1446	0.0743565
PLG	Plasminogen OS=Ovis aries OX=9940 GN=PLG PE=3 SV=1	4.2849	0.000315613		1.7397	0.203409		2.5451	0.0512439
FN1	Fibronectin OS=Ovis aries OX=9940 GN=FN1 PE=4 SV=1	3.188	5.68e-06		1.1315	0.14589		2.0565	0.00946858
FGB	Fibrinogen beta chain OS=Ovis aries OX=9940 GN=FGB PE=4 SV=1	3.4722	0.000267052		1.4961	0.146993		1.976	0.0493309
FGA	Fibrinogen alpha chain OS=Ovis aries OX=9940 GN=FGA PE=4 SV=1	3.7435	0.000396997		1.5971	0.160341		2.1464	0.0493309
FGG	Fibrinogen C-terminal domain-containing protein OS=Ovis aries OX=9940 GN=FGG PE=4 SV=1	3.1267	4.38e-05		1.313	0.170902		1.8138	0.0547335
SERPINH1	Collagen-binding protein OS=Ovis aries OX=9940 GN=SERPINH1 PE=3 SV=1	2.7975	0.00163695		0.7085	0.330901		2.089	0.0458122
CAPN1	Calcium-activated neutral proteinase 1 OS=Ovis aries OX=9940 GN=CAPN1 PE=3 SV=1	-1.727	0.00184775		-0.8623	0.126902		-0.8647	0.00332247
P4HB	Protein disulfide-isomerase OS=Ovis aries OX=9940 GN=P4HB PE=3 SV=1	1.4612	0.00284481		0.5171	0.293371		0.9441	0.07739
ITGB1	Integrin beta OS=Ovis aries OX=9940 GN=ITGB1 PE=3 SV=1	0.5094	0.00115788		0.2403	0.143396		0.2691	0.0199196
ITGA7	Integrin_alpha2 domain-containing protein OS=Ovis aries OX=9940 GN=ITGA7 PE=3 SV=1	-0.5246	0.0438107		-0.1849	0.436045		-0.3397	0.0879628
PPIB	Peptidyl-prolyl cis-trans isomerase OS=Ovis aries OX=9940 GN=PPIB PE=3 SV=1	1.0219	0.0648605		0.1495	0.775817		0.8724	0.126158
COL6A2	Collagen type VI alpha 2 chain OS=Ovis aries OX=9940 GN=COL6A2 PE=4 SV=1	0.5849	0.0408148		0.5437	0.114097		0.0412	0.0116519
COL6A6	Collagen type VI alpha 6 chain OS=Ovis aries OX=9940 GN=COL6A6 PE=4 SV=1	1.3901	0.0263817		1.0061	0.0190274		0.384	0.874275
VTN	Vitronectin OS=Ovis aries OX=9940 GN=VTN PE=4 SV=1	4.354	0.00149653		2.6066	0.0381223		1.7474	0.233517
COL1A1	Collagen type I alpha 1 chain OS=Ovis aries OX=9940 GN=COL1A1 PE=4 SV=1	3.5293	0.00124892		1.523	0.135639		2.0063	0.0579484
EFEMP1	EGF containing fibulin extracellular matrix protein 1 OS=Ovis aries OX=9940 GN=EFEMP1 PE=4 SV=1	1.9152	0.00022826		1.3832	0.0187614		0.532	0.0293945
COL1A2	Fibrillar collagen NC1 domain-containing protein OS=Ovis aries OX=9940 GN=COL1A2 PE=4 SV=1	3.4005	0.00151815		1.3842	0.179599		2.0163	0.201563
COL3A1	Uncharacterized protein OS=Ovis aries OX=9940 GN=COL3A1 PE=4 SV=1	1.6625	3.15e-05		1.0944	0.0674776		0.5681	0.0273819
PECAM1	Uncharacterized protein OS=Ovis aries OX=9940 GN=PECAM1 PE=4 SV=1	0.6045	0.0605049		0.0524	0.82135		0.5522	0.212429
CTSB	Cathepsin B OS=Ovis aries OX=9940 GN=CTSB PE=1 SV=2	2.5221	0.00161889		0.8544	0.344042		1.6677	0.060852
CAPN1	Calcium-activated neutral proteinase 1 OS=Ovis aries OX=9940 GN=CAPN1 PE=3 SV=1	-1.727	0.00184775		-0.8623	0.126902		-0.8647	0.0395783

## Sheet: ECM mRNAs
	Infarct Vs Remote		Infarct vs Border		Border vs Remote
Gene	Log 2 Fold Change	P-Value	Log 2 Fold Change	P-Value	Log 2 Fold Change	P-Value
SERPINH1	3.86453	1.56e-10	1.58914	0.000295899	2.27539	4.35444e-06
BSG	-2.02229	6.95e-11	-1.0453	2.88693e-06	-0.976994	6.80511e-06
PCOLCE2	1.39579	1.53e-09	0.971261	7.80606e-06	0.424527	0.0173103
SPARC	2.76061	2.57e-06	1.10119	3.75356e-05	1.65942	0.0488506
COL5A2	3.60648	6.12e-11	1.38148	0.000287108	2.22499	9.15906e-07
LAMC1	-3.6906	1.24e-10	-2.37631	7.5592e-08	-1.31429	0.00016368
COL7A1	3.82999	3.69e-10	1.37518	0.000477705	2.45481	3.41743e-07
LTBP4	-2.49461	1.1e-09	-1.13403	7.62571e-05	-1.36059	7.64987e-06
COL6A3	2.71677	1.35e-09	1.24671	6.50154e-05	1.47005	9.26172e-06
P4HB	2.57197	9.86e-10	1.35587	9.33451e-06	1.2161	3.58675e-05
ITGB1	1.09056	2.72e-09	0.602739	9.85533e-05	0.487825	0.000851283
DAG1	-1.36363	1.79e-08	-1.08017	0.000321677	-0.283457	0.265979
COL1A2	3.99906	3.68e-09	1.80049	0.000283319	2.19857	3.12538e-05
ITGB6	-1.51101	1.26e-07	-1.72701	2.08838e-06	0.216002	0.420625
DCN	1.50339	1.65e-06	1.34052	6.45005e-06	0.162873	0.471564
SDC2	1.31989	6.74e-08	0.758472	0.0016253	0.561419	0.0143304
BGN	3.31333	8.9e-09	1.72288	4.66445e-05	1.59045	0.000114723
VCAN	2.4879	1.21e-08	1.329	5.37782e-05	1.1589	0.000255592
COL8A2	2.81734	2e-08	1.14895	0.00260628	1.66839	7.89586e-05
BMP7	-2.1394	1.06e-07	-1.4986	3.45852e-05	-0.640794	0.036364
ADAM17	1.27492	9.32e-09	0.737778	0.00182831	0.537138	0.0168454
COL3A1	3.38811	1.09e-08	1.51271	0.000281847	1.8754	2.49463e-05
LAMA2	-1.77386	9.2e-07	-1.44445	1.35732e-05	-0.329405	0.203811
FBN1	2.24637	3.51e-08	1.11283	0.00422437	1.13354	0.00390073
ITGA2	1.85911	7.24e-08	1.15093	4.6547e-05	0.708188	0.00468187
CTSK	3.5015	3.26e-08	1.51259	0.000786681	1.98891	4.79129e-05
THBS1	2.40185	1.25e-07	1.03611	0.0021902	1.36574	0.000181225
SDC1	1.54132	1.8e-07	0.377499	0.0716363	1.16382	0.0253519
CD44	2.04593	2.5e-07	0.437338	0.131369	1.60859	1.25537e-05
PPIB	2.4308	1.69e-07	1.26728	0.000631045	1.16352	0.00146497
CTSB	3.88328	3.04e-07	1.71589	0.00265552	2.16739	0.000322583
COL1A1	2.36971	1.74e-06	0.867096	0.018652	1.50262	0.000280413
ITGAV	1.32891	8.19e-07	0.5096	0.257764	0.819308	0.0766368
FN1	3.204	8.09e-07	1.35957	0.00531419	1.84442	0.000454072
PCOLCE	1.50325	9.42e-07	0.816148	7.80606e-06	0.687107	0.0151216
PLOD1	1.42486	2.26e-06	0.77193	0.0665904	0.652925	0.11873
F11R	0.655775	9.25e-05	0.74356	4.96233e-05	-0.087785	0.551412
CTSS	3.60594	2.64e-06	1.4022	0.0144865	2.20374	0.000486614
MMP1	-0.703462	4.25e-06	-0.1954	0.0140942	-0.508062	0.000874637
MMP14	1.36433	1.75e-06	0.631704	0.0066607	0.73263	0.00214363
COL5A3	1.55445	1.99e-06	0.737474	0.00581354	0.816977	0.00273281
MMP19	2.54628	2.51e-06	1.03444	0.0140942	1.51184	0.000874637
ADAM9	1.11729	2.36e-06	0.396635	0.151689	0.720659	0.0138222
LUM	1.86642	0.0013603	0.886986	0.0784806	0.979434	0.0558399
TNC	1.55077	3.47e-06	0.340492	0.229566	1.21027	0.000171872
COL4A1	1.22332	2.49e-05	0.778546	0.00235933	0.444772	0.0615105
MFAP5	1.46942	1.34e-05	0.594192	0.0642864	0.875225	0.00949478
BMP1	0.816192	4.31e-06	0.32317	0.0365037	0.493021	0.00244732
TIMP1	2.93404	5.08e-05	0.22147	0.699464	2.71257	0.000106407
CRTAP	0.722732	5.58e-06	0.448447	0.00274349	0.274284	0.0490665
SERPINE1	2.39649	2.19e-05	0.12651	0.80872	2.26998	0.000332676
CASP3	0.854889	7.43e-06	0.432514	0.0862968	0.422375	0.094656
PECAM1	1.12254	0.00020794	1.0198	0.000673939	0.102731	0.689049
TGFB2	1.17046	0.000265011	-0.150861	0.62768	1.32132	0.00034621
EFEMP1	3.05467	1.96e-05	1.39168	0.0139752	1.66299	0.00472203
EFEMP2	1.2192	3.67e-05	0.252502	0.423127	0.966702	0.00543593
LOX	1.62502	3.55e-05	0.481705	0.591311	1.14332	0.00940938
FBLN1	1.53727	0.000113996	0.688086	0.0452169	0.849186	0.0164496
ICAM3	1.56731	4.95e-05	0.803608	0.0200946	0.763697	0.0268166
CEACAM8	0.911156	0.000208357	0.659078	0.0865454	0.252078	0.499476
ITGA5	0.787676	0.000123591	0.585025	0.00452321	0.202651	0.281646
FGF2	-1.06075	0.000226658	-0.567587	0.0830362	-0.493163	0.128098
CD47	0.807432	0.000997211	0.217461	0.445466	0.589971	0.0479
ITGB2	2.92938	0.000108361	1.40541	0.0258115	1.52397	0.0174746
JAM3	-1.14054	0.000135184	-0.534961	0.162455	-0.605581	0.1155
NTN4	-0.695984	0.000338864	-0.537946	0.171255	-0.158037	0.680394
PLOD2	0.767351	0.00022522	0.167691	0.477693	0.59966	0.0141768
MMP2	1.25897	0.000301505	0.983034	0.0176727	0.275941	0.0235396
MFAP1	0.557356	0.0251314	-0.2874	0.258244	0.844756	0.00276431
FMOD	1.12138	0.000775649	0.955639	0.00435778	0.165738	0.55676
ACTN1	0.989167	0.000875225	0.224749	0.595636	0.764418	0.0823038
CTSD	1.26924	0.000783674	1.02451	0.00417077	0.244727	0.449344
CD151	-0.669055	0.00622199	-0.839509	0.00109425	0.170455	0.446446
ICAM1	0.539405	0.000733962	0.379453	0.102609	0.159952	0.47681
MMP12	1.72787	0.00121683	0.220871	0.654849	1.50699	0.00461285
CAPNS1	0.76265	0.00113322	0.340041	0.113897	0.422609	0.053377
MFAP2	0.558793	0.00157617	0.479157	0.0500462	0.0796361	0.733562
LOXL1	0.971041	0.00135221	0.157801	0.591311	0.81324	0.00940938
ADAMTS2	1.09378	0.0135717	0.359777	0.244284	0.734002	0.827915
ELN	0.660345	0.0233316	0.453547	0.108303	0.206798	0.452847
COL6A1	0.623657	0.0213017	0.0799913	0.758195	0.543666	0.0439977
LTBP1	0.83821	0.0132416	0.449263	0.22282	0.388947	0.289915
ASPN	-0.594988	0.0351496	-0.370849	0.17752	-0.224139	0.407765
COL16A1	0.741138	0.018091	0.274519	0.526132	0.466619	0.276369
COL21A1	0.867248	0.0378982	0.530534	0.183948	0.336714	0.383849
