# Supplementary material for: Mitochondrial metabolic remodeling and multi-omics profiling identify plasma biomarkers of myocardial infarction
Source: J Mol Cell Cardiol Plus. 2025 Nov 13;14:100827. doi: 10.1016/j.jmccpl.2025.100827 (PMC12702414; doi:10.1016/j.jmccpl.2025.100827)
Supplement: Supplementary 4 — Identified upstream regulators using Ingenuity Pathway Analysis software. [file mmc4.xlsx]

## Sheet: Sheet0
Upstream Regulator	Molecule Type	Predicted Activation State	Activation z-score	p-value of overlap	Target Molecules in Dataset
ESRRG	ligand-dependent nuclear receptor	Activated	2.156	6.64e-09	CS,ENO1,LDHA,MDH1,MDH2,PDHA1,PDHB,SUCLG1,TPI1
PDGF BB	complex	Activated	2.138	0.000288	ATP2A2,CALM1 (includes others),COL3A1,CP,CYCS,ELAVL1,FHL2,LGALS3,PDLIM1,RACK1,RPS14,RPS6
Stat3-Stat3	complex	Activated	2.19	3.93e-06	A2M,CRP,FGA,FGB,FGG
STAT3	transcription regulator	Activated	2.171	1.29e-05	A2M,AHSG,CDH2,COL1A1,COL1A2,CRP,CTSB,FGA,FGB,FGG,FN1,HBB,HP,LDHA,LDHB,PGK1,TNS1,VIM
IRF2	transcription regulator	Activated	2	0.00933	B2M,FGA,FGB,FGG,RRBP1
LEP	growth factor	Activated	2.219	0.0233	APOA1,CRP,HPX,RETN,SLC16A1,TMED9,VIM
CEBPB	transcription regulator	Activated	2.197	1.32e-07	ALB,ALDH1A1,APOC3,COL1A1,COL1A2,CP,CRP,CTNNB1,FN1,HBB,HP,HPX,MGP,PLG,TF,VIM
ZEB1	transcription regulator	Activated	2.178	1.41e-06	ALDH1A1,CD163,COL1A1,COL3A1,CTNNB1,FN1,TF,VIM
HNF4A	transcription regulator	Activated	2.067	3.22e-14	A1BG,AAMDC,ACSL1,ACTR3,ADPRHL1,AHSG,AK2,AKR1B1,ALB,ALDH1A1,ALDH5A1,ANXA5,APOA1,APOA4,APOC3,APOH,BAG6,BDH1,BLVRB,CAMK2D,CAP1,COQ3,COQ6,COQ8A,CPT1B,CRAT,CRP,CRYZ,CS,CTSB,CTSZ,DHRS4,FAHD2A,FGA,FGB,GOT1,GYG1,HADHA,HADHB,HPX,HSPA5,ISOC1,ITIH3,ITIH4,KNG1,LGALS3,MDH1,MDH2,MSN,MYL6,PGM1,PHPT1,PLG,RPL18,RPL31,RPS20,RPS6,RTN4IP1,SNRPD2,SNRPD3,SUCLA2,SUCLG1,TF,YBX1,YWHAB
FGFR1	kinase	Activated	2	0.00628	COL1A1,EIF3C,RPS6,VIM
MAP4K4	kinase	Activated	3.5	4.5e-13	ACADS,ACADVL,AGL,ALDH4A1,BCKDHB,COQ3,DHRS4,GOT1,HADHA,HADHB,IVD,KYAT3,LDHB,PFKM,PGM1,SUCLG1
TGFB1	growth factor	Activated	2.15	2.13e-12	ALB,ALDH5A1,BDH1,C4BPA,CAP1,CAVIN2,CDH2,CFI,CFL1,CKM,COL1A1,COL1A2,COL3A1,CPT1B,CRIP2,CTNNB1,CTSB,DES,DSC2,F2,FGA,FGB,FGG,FN1,GYG1,HINT1,HNRNPAB,ITIH3,JUP,KNG1,LAMP2,LGALS3,MGP,MSN,PDHB,PDLIM5,PGK1,RETN,RHOA,S100A4,SERPINF2,SERPINH1,SLC4A1,SRSF6,TGFBI,TNNT2,TUFM,VCL,VIM
MLXIPL	transcription regulator	Activated	4.359	7.67e-18	RPL10A,RPL17,RPL18,RPL3,RPL31,RPL6,RPL7,RPLP0,RPS12,RPS14,RPS19,RPS2,RPS20,RPS21,RPS28,RPS6,RPS7,RPS8,RPSA
IL13	cytokine	Activated	2	0.00802	COL1A1,COL1A2,CP,FGG,RHOA
PRDM1	transcription regulator	Activated	2.433	0.00853	CRP,FGA,FGB,FGG,IGHM,LGALS1
LIF	cytokine	Activated	2.183	0.00182	A2M,AHSG,CRP,FGB,FGG,FN1,KNG1
EGF	growth factor	Activated	2.378	7.8e-06	APOA1,ATP2A2,CAVIN2,COL1A1,COL1A2,COL3A1,FN1,HNRNPK,LDHA,LTF,MB,PDE3A,PFKM,RHOA,S100A4,TF,VCL,VIM
IL6	cytokine	Activated	2.897	0.000112	A2M,AGL,ALB,ATP2A2,CD163,COL1A1,CP,CRP,CTNNB1,FGA,FGB,FGG,HP,HSPA5,IGHM,LGALS1,LTF,PLG,VIM
OSM	cytokine	Activated	2.751	1.78e-05	A2M,ALB,B2M,COL3A1,CRP,FGA,FGB,FN1,HP,HSPA5
MYC	transcription regulator	Activated	2.696	1.47e-19	AK2,ALB,ANXA4,ANXA5,APOC3,BCKDHB,CAST,CDH2,COL1A1,CTNNB1,CTSB,CYCS,EFEMP1,EIF4A1,ENO1,FECH,FN1,GPI,HSPA9,LAMP2,LDHA,LGALS1,PFKM,PGK1,PTBP1,RHOA,RPL10A,RPL17,RPL18,RPL3,RPL31,RPL6,RPL7,RPLP0,RPS12,RPS14,RPS19,RPS2,RPS20,RPS21,RPS28,RPS6,RPS7,RPS8,RPSA,SLC16A1,TKT,TPI1,VIM,YBX1
SAV1	other	Inhibited	-2	8.86e-06	COL1A1,COL3A1,FN1,VIM
NSUN6	enzyme	Inhibited	-2	0.00114	CAVIN2,DDAH1,TNNT2,TNS1
TFAP2A	transcription regulator	Inhibited	-2.236	0.00652	EFEMP1,PSAP,RPL6,RPL7,RPLP0
LARP1	translation regulator	Inhibited	-4.468	6.35e-21	RACK1,RPL10A,RPL17,RPL18,RPL3,RPL31,RPL36,RPL6,RPL7,RPS12,RPS14,RPS19,RPS2,RPS20,RPS21,RPS28,RPS6,RPS7,RPS8,VIM
GH1	growth factor	Inhibited	-2.433	0.00105	CDH2,CTNNB1,RAD23B,RETN,RHOA,RPL6
PPARGC1A	transcription regulator	Inhibited	-2.229	3.76e-07	ACADVL,APOA4,APOC3,BDH1,CALM1 (includes others),CPT1B,CS,CYCS,LDHA,LDHB,MB,OXCT1,PDHA1,SERPINH1,SMYD1
MYOD1	transcription regulator	Inhibited	-2.443	0.000561	ALDOA,CKM,CTNNB1,DES,ENO3,LDB3,PFKM,TKT,TNNT2,TNS1
ZBTB7B	transcription regulator	Inhibited	-2	2.12e-05	ACADVL,COL1A1,CPT1B,ECH1,HADHA
FAAH	enzyme	Inhibited	-2	0.000143	RPL17,RPL7,RPS2,RPS6
ETV6-RUNX1	fusion gene/product	Inhibited	-2.049	0.00435	ABLIM1,CFL1,CORO1A,EIF4A1,GMPR,LGALS1,PDLIM5,RPS6,S100A4,SORBS2
