# Supplementary material for: Mitochondrial metabolic remodeling and multi-omics profiling identify plasma biomarkers of myocardial infarction
Source: J Mol Cell Cardiol Plus. 2025 Nov 13;14:100827. doi: 10.1016/j.jmccpl.2025.100827 (PMC12702414; doi:10.1016/j.jmccpl.2025.100827)
Supplement: Supplementary 5 — Quantified plasma proteins at 24 h and 48 h time points. [file mmc5.xlsx]

## Sheet: Plasma Proteins
Comparison (group1/group2)	Group	ProteinGroups	AVG Log2 Ratio	Absolute AVG Log2 Ratio	Pvalue	Qvalue	# of Ratios	UniProtIds	Genes	ProteinDescriptions	ProteinNames	# Unique Total Peptides	% Change	Ratio	Condition Numerator	Condition Denominator	GO Cellular Component	GO Molecular Function	GO Biological Process
MI 48 Hr / SH 24 Hr	W5PNW7	W5PNW7	3.5395	3.5395	1.23827e-12	7.92492e-11	20	W5PNW7	VIM	Vimentin	W5PNW7_SHEEP	3	1062.77	11.6277	MI 48 Hr	SH 24 Hr	NaN	NaN	NaN
MI 24 Hr / SH 24 Hr	W5QGQ8	W5QGQ8	2.72995	2.72995	2.49166e-10	1.06311e-08	13	W5QGQ8	SUCLG1	Succinate--CoA ligase [ADP/GDP-forming] subunit alpha, mitochondrial	W5QGQ8_SHEEP	1	563.434	6.63434	MI 24 Hr	SH 24 Hr	NaN	NaN	NaN
MI 48 Hr / SH 24 Hr	W5PEC3	W5PEC3	4.13346	4.13346	8.86264e-10	2.26884e-08	20	W5PEC3	ANXA6	Annexin	W5PEC3_SHEEP	6	1655.07	17.5507	MI 48 Hr	SH 24 Hr	NaN	NaN	NaN
MI 48 Hr / SH 24 Hr	W5PFF9	W5PFF9	-0.989728	0.989728	1.60117e-09	3.41583e-08	24	W5PFF9	NaN	Uncharacterized protein	W5PFF9_SHEEP	18	-49.6427	0.503573	MI 48 Hr	SH 24 Hr	NaN	NaN	NaN
MI 24 Hr / SH 24 Hr	W5PEC3	W5PEC3	3.96708	3.96708	2.63067e-09	4.81037e-08	12	W5PEC3	ANXA6	Annexin	W5PEC3_SHEEP	6	1463.9	15.639	MI 24 Hr	SH 24 Hr	NaN	NaN	NaN
MI 48 Hr / SH 24 Hr	W5QHZ5	W5QHZ5	-1.30327	1.30327	7.6473e-09	1.17009e-07	24	W5QHZ5	NaN	Uncharacterized protein	W5QHZ5_SHEEP	11	-59.4792	0.405208	MI 48 Hr	SH 24 Hr	NaN	NaN	NaN
MI 48 Hr / SH 24 Hr	W5QIV1	W5QIV1	3.68671	3.68671	1.67498e-08	1.94907e-07	20	W5QIV1	S100A11	Protein S100	W5QIV1_SHEEP	1	1187.69	12.8769	MI 48 Hr	SH 24 Hr	NaN	NaN	NaN
MI 48 Hr / SH 24 Hr	W5PE53	W5PE53	-0.836346	0.836346	2.72757e-08	2.90941e-07	24	W5PE53	C8B	Complement component 8 subunit beta	W5PE53_SHEEP	7	-43.994	0.56006	MI 48 Hr	SH 24 Hr	NaN	NaN	NaN
MI 48 Hr / SH 24 Hr	W5Q0R4	W5Q0R4	3.27252	3.27252	3.19907e-08	3.14986e-07	20	W5Q0R4	CRYAB	Alpha(B)-crystallin	W5Q0R4_SHEEP	2	866.331	9.66331	MI 48 Hr	SH 24 Hr	NaN	NaN	NaN
MI 48 Hr / SH 24 Hr	W5PF12	W5PF12	3.86675	3.86675	4.49838e-08	4.11281e-07	20	W5PF12	HSD17B10	Uncharacterized protein	W5PF12_SHEEP	1	1358.84	14.5884	MI 48 Hr	SH 24 Hr	NaN	NaN	NaN
MI 48 Hr / SH 24 Hr	W5P6F4	W5P6F4	-0.915742	0.915742	4.89481e-08	4.1769e-07	24	W5P6F4	C5	Uncharacterized protein	W5P6F4_SHEEP	10	-46.9929	0.530071	MI 48 Hr	SH 24 Hr	NaN	NaN	NaN
MI 48 Hr / SH 24 Hr	W5PDQ9	W5PDQ9	-1.25792	1.25792	7.84109e-08	5.28242e-07	24	W5PDQ9	C1QC	Complement C1q C chain	W5PDQ9_SHEEP	2	-58.1855	0.418145	MI 48 Hr	SH 24 Hr	NaN	NaN	NaN
MI 48 Hr / SH 24 Hr	W5PIC9	W5PIC9	-1.28886	1.28886	6.77454e-08	5.28242e-07	24	W5PIC9	NaN	ADP-ribosyl cyclase/cyclic ADP-ribose hydrolase	W5PIC9_SHEEP	3	-59.0726	0.409274	MI 48 Hr	SH 24 Hr	NaN	NaN	NaN
MI 48 Hr / SH 24 Hr	W5QGQ8	W5QGQ8	4.56227	4.56227	7.41754e-08	5.28242e-07	21	W5QGQ8	SUCLG1	Succinate--CoA ligase [ADP/GDP-forming] subunit alpha, mitochondrial	W5QGQ8_SHEEP	1	2262.54	23.6254	MI 48 Hr	SH 24 Hr	NaN	NaN	NaN
MI 24 Hr / SH 24 Hr	O78755	O78755	0.874791	0.874791	8.31104e-08	5.31907e-07	12	O78755	MT-ND4	NADH-ubiquinone oxidoreductase chain 4	NU4M_SHEEP	2	83.3743	1.83374	MI 24 Hr	SH 24 Hr	NaN	NaN	NaN
MI 48 Hr / SH 24 Hr	W5NUQ4	W5NUQ4	2.8895	2.8895	1.16556e-07	6.78145e-07	20	W5NUQ4	TNNI3	Cardiac troponin I	W5NUQ4_SHEEP	4	641.012	7.41012	MI 48 Hr	SH 24 Hr	NaN	NaN	NaN
MI 24 Hr / SH 24 Hr	W5QG29	W5QG29	0.711323	0.711323	1.98792e-07	1.06023e-06	16	W5QG29	DES	IF rod domain-containing protein	W5QG29_SHEEP	10	63.7305	1.6373	MI 24 Hr	SH 24 Hr	NaN	NaN	NaN
MI 24 Hr / SH 24 Hr	W5NPN4	W5NPN4	1.53205	1.53205	2.36724e-07	1.21203e-06	12	W5NPN4	HSPA8	Heat shock protein family A (Hsp70) member 8	W5NPN4_SHEEP	1	189.197	2.89197	MI 24 Hr	SH 24 Hr	NaN	NaN	NaN
MI 48 Hr / SH 24 Hr	W5PZM9	W5PZM9	1.23307	1.23307	3.70681e-07	1.69454e-06	20	W5PZM9	NaN	Annexin	W5PZM9_SHEEP	3	135.067	2.35067	MI 48 Hr	SH 24 Hr	NaN	NaN	NaN
MI 48 Hr / SH 24 Hr	C5IS96	C5IS96	-1.16083	1.16083	4.28992e-07	1.83037e-06	24	C5IS96	LCAT	Lecithin-cholesterol acyltransferase	C5IS96_SHEEP	1	-55.2745	0.447255	MI 48 Hr	SH 24 Hr	NaN	NaN	NaN
MI 48 Hr / SH 24 Hr	W5P3R3	W5P3R3	-0.919487	0.919487	5.07838e-07	1.96979e-06	24	W5P3R3	PLG	Plasminogen	W5P3R3_SHEEP	21	-47.1303	0.528697	MI 48 Hr	SH 24 Hr	NaN	NaN	NaN
MI 48 Hr / SH 24 Hr	W5P8F9	W5P8F9	1.40768	1.40768	4.9967e-07	1.96979e-06	24	W5P8F9	NaN	BPI1 domain-containing protein	W5P8F9_SHEEP	3	165.31	2.6531	MI 48 Hr	SH 24 Hr	NaN	NaN	NaN
MI 48 Hr / SH 24 Hr	B6UV59	B6UV59	3.70916	3.70916	5.63319e-07	2.12073e-06	24	B6UV59	HADHA	Enoyl-CoA hydratase	B6UV59_SHEEP	6	1207.88	13.0788	MI 48 Hr	SH 24 Hr	NaN	NaN	NaN
MI 48 Hr / SH 24 Hr	W5QDD4	W5QDD4	3.38985	3.38985	5.96267e-07	2.18063e-06	20	W5QDD4	PFKM	ATP-dependent 6-phosphofructokinase	W5QDD4_SHEEP	3	948.205	10.482	MI 48 Hr	SH 24 Hr	NaN	NaN	NaN
MI 24 Hr / SH 24 Hr	W5PNW7	W5PNW7	3.83042	3.83042	6.72053e-07	2.32494e-06	12	W5PNW7	VIM	Vimentin	W5PNW7_SHEEP	3	1322.56	14.2256	MI 24 Hr	SH 24 Hr	NaN	NaN	NaN
MI 24 Hr / SH 24 Hr	W5PLW6	W5PLW6	0.805977	0.805977	7.65474e-07	2.57844e-06	14	W5PLW6	ACADVL	Uncharacterized protein	W5PLW6_SHEEP	6	74.833	1.74833	MI 24 Hr	SH 24 Hr	NaN	NaN	NaN
MI 48 Hr / SH 24 Hr	A2SW69	A2SW69	1.89514	1.89514	8.43658e-07	2.76893e-06	20	A2SW69	ANXA2	Annexin A2	ANXA2_SHEEP	3	271.958	3.71958	MI 48 Hr	SH 24 Hr	NaN	NaN	NaN
MI 48 Hr / SH 24 Hr	W5PLW6	W5PLW6	2.66409	2.66409	8.8568e-07	2.83417e-06	22	W5PLW6	ACADVL	Uncharacterized protein	W5PLW6_SHEEP	6	533.827	6.33827	MI 48 Hr	SH 24 Hr	NaN	NaN	NaN
MI 48 Hr / SH 24 Hr	W5NPN4	W5NPN4	2.90997	2.90997	1.17635e-06	3.58507e-06	20	W5NPN4	HSPA8	Heat shock protein family A (Hsp70) member 8	W5NPN4_SHEEP	1	651.603	7.51603	MI 48 Hr	SH 24 Hr	NaN	NaN	NaN
MI 24 Hr / SH 24 Hr	B6UV59	B6UV59	1.39538	1.39538	1.34553e-06	3.84603e-06	16	B6UV59	HADHA	Enoyl-CoA hydratase	B6UV59_SHEEP	6	163.057	2.63057	MI 24 Hr	SH 24 Hr	NaN	NaN	NaN
MI 24 Hr / SH 24 Hr	W5NUQ4	W5NUQ4	2.48805	2.48805	1.31906e-06	3.84603e-06	12	W5NUQ4	TNNI3	Cardiac troponin I	W5NUQ4_SHEEP	4	461.018	5.61018	MI 24 Hr	SH 24 Hr	NaN	NaN	NaN
MI 48 Hr / SH 24 Hr	O78755	O78755	2.84306	2.84306	1.58758e-06	4.41762e-06	20	O78755	MT-ND4	NADH-ubiquinone oxidoreductase chain 4	NU4M_SHEEP	2	617.542	7.17542	MI 48 Hr	SH 24 Hr	NaN	NaN	NaN
MI 24 Hr / SH 24 Hr	W5QC41	W5QC41	1.15427	1.15427	2.12581e-06	5.66882e-06	16	W5QC41	PKM	Pyruvate kinase	W5QC41_SHEEP	2	122.571	2.22571	MI 24 Hr	SH 24 Hr	NaN	NaN	NaN
MI 48 Hr / SH 24 Hr	W5QAA9	W5QAA9	2.93206	2.93206	2.54678e-06	6.269e-06	20	W5QAA9	ACO2	Aconitate hydratase, mitochondrial	W5QAA9_SHEEP	6	663.202	7.63202	MI 48 Hr	SH 24 Hr	NaN	NaN	NaN
MI 48 Hr / SH 24 Hr	W5QG29	W5QG29	2.55648	2.55648	2.51684e-06	6.269e-06	24	W5QG29	DES	IF rod domain-containing protein	W5QG29_SHEEP	10	488.271	5.88271	MI 48 Hr	SH 24 Hr	NaN	NaN	NaN
MI 48 Hr / SH 24 Hr	W5NWU4	W5NWU4	-1.32616	1.32616	3.28712e-06	7.36691e-06	24	W5NWU4	NaN	Uncharacterized protein	W5NWU4_SHEEP	1	-60.1172	0.398828	MI 48 Hr	SH 24 Hr	NaN	NaN	NaN
MI 48 Hr / SH 24 Hr	W5PEP7	W5PEP7	2.99873	2.99873	3.30984e-06	7.36691e-06	24	W5PEP7	ATP5F1B	ATP synthase subunit beta	W5PEP7_SHEEP	20	699.295	7.99295	MI 48 Hr	SH 24 Hr	NaN	NaN	NaN
MI 48 Hr / SH 24 Hr	W5QAN8	W5QAN8	-0.913528	0.913528	3.17616e-06	7.36691e-06	24	W5QAN8	NaN	Uncharacterized protein	W5QAN8_SHEEP	1	-46.9115	0.530885	MI 48 Hr	SH 24 Hr	NaN	NaN	NaN
MI 24 Hr / SH 24 Hr	W5QAB1	W5QAB1	0.692166	0.692166	3.92837e-06	8.52257e-06	16	W5QAB1	HPX	Uncharacterized protein	W5QAB1_SHEEP	13	61.5707	1.61571	MI 24 Hr	SH 24 Hr	NaN	NaN	NaN
MI 24 Hr / SH 24 Hr	W5QI77	W5QI77	-1.12649	1.12649	4.32626e-06	9.07805e-06	14	W5QI77	AK2	Adenylate kinase 2, mitochondrial	W5QI77_SHEEP	1	-54.1973	0.458027	MI 24 Hr	SH 24 Hr	NaN	NaN	NaN
MI 48 Hr / SH 24 Hr	W5PW05	W5PW05	2.34932	2.34932	4.49564e-06	9.28132e-06	24	W5PW05	MDH2	Malate dehydrogenase, mitochondrial	W5PW05_SHEEP	11	409.585	5.09585	MI 48 Hr	SH 24 Hr	NaN	NaN	NaN
MI 24 Hr / SH 24 Hr	W5Q5Y9	W5Q5Y9	-0.721177	0.721177	4.95968e-06	1.00768e-05	12	W5Q5Y9	NDUFB10	Complex I-PDSW	W5Q5Y9_SHEEP	1	-39.3398	0.606602	MI 24 Hr	SH 24 Hr	NaN	NaN	NaN
MI 48 Hr / SH 24 Hr	W5QGD1	W5QGD1	2.82232	2.82232	5.5677e-06	1.09641e-05	24	W5QGD1	NaN	L-lactate dehydrogenase	W5QGD1_SHEEP	6	607.3	7.073	MI 48 Hr	SH 24 Hr	NaN	NaN	NaN
MI 48 Hr / SH 24 Hr	W5NUX8	W5NUX8	-0.766559	0.766559	5.66929e-06	1.0995e-05	24	W5NUX8	NaN	NTR domain-containing protein	W5NUX8_SHEEP	4	-41.2182	0.587818	MI 48 Hr	SH 24 Hr	NaN	NaN	NaN
MI 48 Hr / SH 24 Hr	W5Q8N4	W5Q8N4	1.91797	1.91797	5.86657e-06	1.10516e-05	24	W5Q8N4	MYL2	Myosin light chain 2	W5Q8N4_SHEEP	9	277.891	3.77891	MI 48 Hr	SH 24 Hr	NaN	NaN	NaN
MI 24 Hr / SH 24 Hr	W5QIV1	W5QIV1	3.64138	3.64138	5.87117e-06	1.10516e-05	12	W5QIV1	S100A11	Protein S100	W5QIV1_SHEEP	1	1147.86	12.4786	MI 24 Hr	SH 24 Hr	NaN	NaN	NaN
MI 24 Hr / SH 24 Hr	W5PEP7	W5PEP7	0.770915	0.770915	5.97539e-06	1.10518e-05	16	W5PEP7	ATP5F1B	ATP synthase subunit beta	W5PEP7_SHEEP	20	70.6351	1.70635	MI 24 Hr	SH 24 Hr	NaN	NaN	NaN
MI 24 Hr / SH 24 Hr	W5Q0F9	W5Q0F9	0.728822	0.728822	6.97535e-06	1.22308e-05	16	W5Q0F9	UQCRC2	Uncharacterized protein	W5Q0F9_SHEEP	6	65.7285	1.65728	MI 24 Hr	SH 24 Hr	NaN	NaN	NaN
MI 48 Hr / SH 24 Hr	W5PTN6	W5PTN6	1.95928	1.95928	7.54655e-06	1.26875e-05	20	W5PTN6	COL6A2	Collagen type VI alpha 2 chain	W5PTN6_SHEEP	2	288.867	3.88867	MI 48 Hr	SH 24 Hr	NaN	NaN	NaN
MI 48 Hr / SH 24 Hr	W5PH81	W5PH81	-0.71183	0.71183	8.2766e-06	1.30791e-05	24	W5PH81	C7	Uncharacterized protein	W5PH81_SHEEP	15	-38.9455	0.610545	MI 48 Hr	SH 24 Hr	NaN	NaN	NaN
MI 48 Hr / SH 24 Hr	W5PID9	W5PID9	-0.410242	0.410242	8.60817e-06	1.34371e-05	24	W5PID9	C9	Complement component C9	W5PID9_SHEEP	10	-24.7503	0.752497	MI 48 Hr	SH 24 Hr	NaN	NaN	NaN
MI 48 Hr / SH 24 Hr	W5QC41	W5QC41	2.83483	2.83483	8.94536e-06	1.3631e-05	24	W5QC41	PKM	Pyruvate kinase	W5QC41_SHEEP	2	613.456	7.13456	MI 48 Hr	SH 24 Hr	NaN	NaN	NaN
MI 48 Hr / SH 24 Hr	W5NZ47	W5NZ47	-1.12526	1.12526	9.49364e-06	1.42963e-05	24	W5NZ47	RBP4	Retinol-binding protein	W5NZ47_SHEEP	6	-54.1579	0.458421	MI 48 Hr	SH 24 Hr	NaN	NaN	NaN
MI 48 Hr / SH 24 Hr	W5PPE2	W5PPE2	2.8469	2.8469	9.8687e-06	1.45195e-05	20	W5PPE2	MGST3	Microsomal glutathione S-transferase 3	W5PPE2_SHEEP	1	619.455	7.19455	MI 48 Hr	SH 24 Hr	NaN	NaN	NaN
MI 48 Hr / SH 24 Hr	O78756	O78756	3.17345	3.17345	1.12126e-05	1.63092e-05	16	O78756	MT-ND5	NADH-ubiquinone oxidoreductase chain 5	NU5M_SHEEP	1	802.204	9.02204	MI 48 Hr	SH 24 Hr	NaN	NaN	NaN
MI 48 Hr / SH 24 Hr	W5Q0F9	W5Q0F9	2.13972	2.13972	1.25393e-05	1.76377e-05	24	W5Q0F9	UQCRC2	Uncharacterized protein	W5Q0F9_SHEEP	6	340.676	4.40676	MI 48 Hr	SH 24 Hr	NaN	NaN	NaN
MI 48 Hr / SH 24 Hr	W5P2G4	W5P2G4	3.38269	3.38269	1.39332e-05	1.87731e-05	24	W5P2G4	TNNC1	Uncharacterized protein	W5P2G4_SHEEP	3	943.02	10.4302	MI 48 Hr	SH 24 Hr	NaN	NaN	NaN
MI 48 Hr / SH 24 Hr	W5QI77	W5QI77	2.36794	2.36794	1.55019e-05	2.06692e-05	24	W5QI77	AK2	Adenylate kinase 2, mitochondrial	W5QI77_SHEEP	1	416.205	5.16205	MI 48 Hr	SH 24 Hr	NaN	NaN	NaN
MI 48 Hr / SH 24 Hr	W5NR14	W5NR14	2.37508	2.37508	1.63806e-05	2.16156e-05	20	W5NR14	IDH3A	Isocitrate dehydrogenase [NAD] subunit, mitochondrial	W5NR14_SHEEP	1	418.765	5.18765	MI 48 Hr	SH 24 Hr	NaN	NaN	NaN
MI 48 Hr / SH 24 Hr	W5PAN7	W5PAN7	1.56728	1.56728	1.68385e-05	2.17234e-05	24	W5PAN7	MYL3	Myosin light chain 3	W5PAN7_SHEEP	12	196.346	2.96346	MI 48 Hr	SH 24 Hr	NaN	NaN	NaN
MI 48 Hr / SH 24 Hr	W5NY50	W5NY50	1.58922	1.58922	1.79138e-05	2.27026e-05	24	W5NY50	ATP5F1A	ATP synthase subunit alpha	W5NY50_SHEEP	15	200.887	3.00887	MI 48 Hr	SH 24 Hr	NaN	NaN	NaN
MI 48 Hr / SH 24 Hr	W5NY46	W5NY46	-0.730013	0.730013	1.89121e-05	2.37329e-05	24	W5NY46	PON1	Uncharacterized protein	W5NY46_SHEEP	11	-39.7102	0.602898	MI 48 Hr	SH 24 Hr	NaN	NaN	NaN
MI 24 Hr / SH 24 Hr	A2SW69	A2SW69	1.8562	1.8562	1.98662e-05	2.44507e-05	12	A2SW69	ANXA2	Annexin A2	ANXA2_SHEEP	3	262.052	3.62052	MI 24 Hr	SH 24 Hr	NaN	NaN	NaN
MI 24 Hr / SH 24 Hr	W5PZM9	W5PZM9	1.98537	1.98537	2.00958e-05	2.44977e-05	12	W5PZM9	NaN	Annexin	W5PZM9_SHEEP	3	295.965	3.95965	MI 24 Hr	SH 24 Hr	NaN	NaN	NaN
MI 24 Hr / SH 24 Hr	W5PF12	W5PF12	3.13882	3.13882	2.11392e-05	2.5288e-05	12	W5PF12	HSD17B10	Uncharacterized protein	W5PF12_SHEEP	1	780.803	8.80803	MI 24 Hr	SH 24 Hr	NaN	NaN	NaN
MI 48 Hr / SH 24 Hr	W5Q268	W5Q268	-0.958252	0.958252	2.30213e-05	2.72845e-05	24	W5Q268	APOH	Apolipoprotein H	W5Q268_SHEEP	16	-48.532	0.51468	MI 48 Hr	SH 24 Hr	NaN	NaN	NaN
MI 48 Hr / SH 24 Hr	W5PK95	W5PK95	1.31055	1.31055	2.4863e-05	2.91969e-05	20	W5PK95	HNRNPA2B1	Heterogeneous nuclear ribonucleoproteins A2/B1	W5PK95_SHEEP	2	148.036	2.48036	MI 48 Hr	SH 24 Hr	NaN	NaN	NaN
MI 48 Hr / SH 24 Hr	W5QBF9	W5QBF9	1.81284	1.81284	2.55924e-05	2.9512e-05	22	W5QBF9	HADHB	Uncharacterized protein	W5QBF9_SHEEP	4	251.332	3.51332	MI 48 Hr	SH 24 Hr	NaN	NaN	NaN
MI 48 Hr / SH 24 Hr	W5PB39	W5PB39	0.0325722	0.0325722	2.71908e-05	3.08001e-05	20	W5PB39	DLD	Dihydrolipoyl dehydrogenase	W5PB39_SHEEP	5	2.28341	1.02283	MI 48 Hr	SH 24 Hr	NaN	NaN	NaN
MI 48 Hr / SH 24 Hr	P50751	P50751	2.21222	2.21222	2.76891e-05	3.10895e-05	24	P50751	TNNT2	Troponin T, cardiac muscle	TNNT2_SHEEP	4	363.388	4.63388	MI 48 Hr	SH 24 Hr	NaN	NaN	NaN
MI 48 Hr / SH 24 Hr	W5PCQ8	W5PCQ8	0.802047	0.802047	3.24586e-05	3.52093e-05	24	W5PCQ8	SLC25A4	Uncharacterized protein	W5PCQ8_SHEEP	6	74.3574	1.74357	MI 48 Hr	SH 24 Hr	NaN	NaN	NaN
MI 48 Hr / SH 24 Hr	W5P1L7	W5P1L7	-0.699667	0.699667	3.30627e-05	3.55633e-05	24	W5P1L7	F2	Activation peptide fragment 1	W5P1L7_SHEEP	21	-38.4285	0.615715	MI 48 Hr	SH 24 Hr	NaN	NaN	NaN
MI 48 Hr / SH 24 Hr	W5Q5Y9	W5Q5Y9	2.55576	2.55576	3.39954e-05	3.62617e-05	20	W5Q5Y9	NDUFB10	Complex I-PDSW	W5Q5Y9_SHEEP	1	487.978	5.87978	MI 48 Hr	SH 24 Hr	NaN	NaN	NaN
MI 48 Hr / SH 24 Hr	W5PSF3	W5PSF3	1.86889	1.86889	3.44104e-05	3.64011e-05	13	W5PSF3	DBI	Diazepam binding inhibitor, acyl-CoA binding protein	W5PSF3_SHEEP	1	265.252	3.65252	MI 48 Hr	SH 24 Hr	NaN	NaN	NaN
MI 48 Hr / SH 24 Hr	W5NPK5	W5NPK5	-0.577802	0.577802	4.13445e-05	4.30252e-05	24	W5NPK5	NaN	A2M_recep domain-containing protein	W5NPK5_SHEEP	9	-33.0016	0.669984	MI 48 Hr	SH 24 Hr	NaN	NaN	NaN
MI 48 Hr / SH 24 Hr	W5NYM5	W5NYM5	2.1044	2.1044	4.39837e-05	4.51009e-05	24	W5NYM5	SRL	Sarcalumenin	W5NYM5_SHEEP	9	330.02	4.3002	MI 48 Hr	SH 24 Hr	NaN	NaN	NaN
MI 24 Hr / SH 24 Hr	W5P0Q4	W5P0Q4	-1.04606	1.04606	4.40438e-05	4.51009e-05	16	W5P0Q4	LOC101102413	Haptoglobin	W5P0Q4_SHEEP	22	-51.5711	0.484289	MI 24 Hr	SH 24 Hr	NaN	NaN	NaN
MI 48 Hr / SH 24 Hr	W5PHP7	W5PHP7	1.20893	1.20893	5.27866e-05	5.15777e-05	24	W5PHP7	NaN	SERPIN domain-containing protein	W5PHP7_SHEEP	7	131.166	2.31166	MI 48 Hr	SH 24 Hr	NaN	NaN	NaN
MI 48 Hr / SH 24 Hr	W5NRI1	W5NRI1	-0.514771	0.514771	7.00586e-05	6.59375e-05	24	W5NRI1	NaN	A2M_N_2 domain-containing protein	W5NRI1_SHEEP	26	-30.0096	0.699904	MI 48 Hr	SH 24 Hr	NaN	NaN	NaN
MI 48 Hr / SH 24 Hr	W5PH95	W5PH95	-0.85768	0.85768	7.14011e-05	6.67106e-05	24	W5PH95	NaN	Uncharacterized protein	W5PH95_SHEEP	7	-44.8161	0.551839	MI 48 Hr	SH 24 Hr	NaN	NaN	NaN
MI 24 Hr / SH 24 Hr	W5PDQ0	W5PDQ0	1.92296	1.92296	7.28073e-05	6.73721e-05	14	W5PDQ0	NaN	Deleted in malignant brain tumors 1 protein	W5PDQ0_SHEEP	1	279.201	3.79201	MI 24 Hr	SH 24 Hr	NaN	NaN	NaN
MI 48 Hr / SH 24 Hr	W5PAL4	W5PAL4	-1.20095	1.20095	7.6678e-05	6.91182e-05	24	W5PAL4	NaN	Uncharacterized protein	W5PAL4_SHEEP	2	-56.5011	0.434989	MI 48 Hr	SH 24 Hr	NaN	NaN	NaN
MI 24 Hr / SH 24 Hr	W5PFF9	W5PFF9	-0.563495	0.563495	7.66416e-05	6.91182e-05	16	W5PFF9	NaN	Uncharacterized protein	W5PFF9_SHEEP	18	-32.3339	0.676661	MI 24 Hr	SH 24 Hr	NaN	NaN	NaN
MI 24 Hr / SH 24 Hr	W5PK95	W5PK95	0.560308	0.560308	7.74759e-05	6.9349e-05	12	W5PK95	HNRNPA2B1	Heterogeneous nuclear ribonucleoproteins A2/B1	W5PK95_SHEEP	2	47.4584	1.47458	MI 24 Hr	SH 24 Hr	NaN	NaN	NaN
MI 24 Hr / SH 24 Hr	W5NX51	W5NX51	0.271031	0.271031	9.86073e-05	8.70464e-05	16	W5NX51	APOA1	Apolipoprotein A1	W5NX51_SHEEP	33	20.6669	1.20667	MI 24 Hr	SH 24 Hr	NaN	NaN	NaN
MI 48 Hr / SH 24 Hr	W5P5T8	W5P5T8	1.38957	1.38957	0.000114355	9.7332e-05	20	W5P5T8	NaN	40S ribosomal protein S7	W5P5T8_SHEEP	2	162	2.62	MI 48 Hr	SH 24 Hr	NaN	NaN	NaN
MI 48 Hr / SH 24 Hr	W5P8F7	W5P8F7	1.36397	1.36397	0.000114821	9.7332e-05	24	W5P8F7	MYBPC3	Myosin binding protein C, cardiac	W5P8F7_SHEEP	19	157.392	2.57392	MI 48 Hr	SH 24 Hr	NaN	NaN	NaN
MI 48 Hr / SH 24 Hr	W5P229	W5P229	-0.861991	0.861991	0.000116657	9.73839e-05	22	W5P229	MASP2	Mannan binding lectin serine peptidase 2	W5P229_SHEEP	1	-44.9807	0.550193	MI 48 Hr	SH 24 Hr	NaN	NaN	NaN
MI 48 Hr / SH 24 Hr	W5PDQ0	W5PDQ0	1.34307	1.34307	0.000117165	9.73839e-05	16	W5PDQ0	NaN	Deleted in malignant brain tumors 1 protein	W5PDQ0_SHEEP	1	153.69	2.5369	MI 48 Hr	SH 24 Hr	NaN	NaN	NaN
MI 48 Hr / SH 24 Hr	W5PIL8	W5PIL8	1.99323	1.99323	0.00011676	9.73839e-05	20	W5PIL8	ANKRD52	ANK_REP_REGION domain-containing protein	W5PIL8_SHEEP	1	298.128	3.98128	MI 48 Hr	SH 24 Hr	NaN	NaN	NaN
MI 48 Hr / SH 24 Hr	W5NUN0	W5NUN0	2.17728	2.17728	0.000120601	9.9593e-05	20	W5NUN0	PRDX3	Thioredoxin domain-containing protein	W5NUN0_SHEEP	2	352.301	4.52301	MI 48 Hr	SH 24 Hr	NaN	NaN	NaN
MI 24 Hr / SH 24 Hr	W5PH95	W5PH95	-0.8042	0.8042	0.000150457	0.000121123	16	W5PH95	NaN	Uncharacterized protein	W5PH95_SHEEP	7	-42.732	0.57268	MI 24 Hr	SH 24 Hr	NaN	NaN	NaN
MI 24 Hr / SH 24 Hr	W5QBF9	W5QBF9	0.784983	0.784983	0.00015965	0.000126126	14	W5QBF9	HADHB	Uncharacterized protein	W5QBF9_SHEEP	4	72.3072	1.72307	MI 24 Hr	SH 24 Hr	NaN	NaN	NaN
MI 24 Hr / SH 24 Hr	W5NRI1	W5NRI1	-0.49794	0.49794	0.000170483	0.00013306	16	W5NRI1	NaN	A2M_N_2 domain-containing protein	W5NRI1_SHEEP	26	-29.1883	0.708117	MI 24 Hr	SH 24 Hr	NaN	NaN	NaN
MI 48 Hr / SH 24 Hr	W5P1J8	W5P1J8	0.890566	0.890566	0.000172603	0.000133898	19	W5P1J8	LOC101113086	Amine oxidase	W5P1J8_SHEEP	5	85.3904	1.8539	MI 48 Hr	SH 24 Hr	NaN	NaN	NaN
MI 48 Hr / SH 24 Hr	W5PDE5	W5PDE5	-1.27977	1.27977	0.000186439	0.000142453	24	W5PDE5	LOC101120001	Uncharacterized protein	W5PDE5_SHEEP	3	-58.814	0.41186	MI 48 Hr	SH 24 Hr	NaN	NaN	NaN
MI 48 Hr / SH 24 Hr	W5PF65	W5PF65	-0.56967	0.56967	0.000222581	0.00016661	24	W5PF65	TF	Beta-1 metal-binding globulin	W5PF65_SHEEP	103	-32.6229	0.673771	MI 48 Hr	SH 24 Hr	NaN	NaN	NaN
MI 48 Hr / SH 24 Hr	W5P0L8	W5P0L8	0.980804	0.980804	0.000229559	0.000170834	24	W5P0L8	ACTN2	Uncharacterized protein	W5P0L8_SHEEP	19	97.3565	1.97357	MI 48 Hr	SH 24 Hr	NaN	NaN	NaN
MI 24 Hr / SH 24 Hr	Q9XT27	Q9XT27	-1.25056	1.25056	0.000244729	0.00018003	16	Q9XT27	CP	Ceruloplasmin	CERU_SHEEP	1	-57.9714	0.420286	MI 24 Hr	SH 24 Hr	NaN	NaN	NaN
MI 48 Hr / SH 24 Hr	W5Q5A6	W5Q5A6	0.311846	0.311846	0.000268364	0.000194071	24	W5Q5A6	FGG	Fibrinogen C-terminal domain-containing protein	W5Q5A6_SHEEP	27	24.1295	1.2413	MI 48 Hr	SH 24 Hr	NaN	NaN	NaN
MI 48 Hr / SH 24 Hr	W5NU39	W5NU39	1.09086	1.09086	0.000294913	0.000210887	22	W5NU39	FABP3	FABP domain-containing protein	W5NU39_SHEEP	3	113.002	2.13002	MI 48 Hr	SH 24 Hr	NaN	NaN	NaN
MI 24 Hr / SH 24 Hr	W5PIC9	W5PIC9	-0.787869	0.787869	0.000310802	0.000219793	16	W5PIC9	NaN	ADP-ribosyl cyclase/cyclic ADP-ribose hydrolase	W5PIC9_SHEEP	3	-42.0801	0.579199	MI 24 Hr	SH 24 Hr	NaN	NaN	NaN
MI 48 Hr / SH 24 Hr	W5PGT6	W5PGT6	-1.27814	1.27814	0.000332818	0.000232791	24	W5PGT6	C6	Complement component C6	W5PGT6_SHEEP	15	-58.7672	0.412328	MI 48 Hr	SH 24 Hr	NaN	NaN	NaN
MI 24 Hr / SH 24 Hr	W5P2G4	W5P2G4	0.679612	0.679612	0.00035655	0.000248035	16	W5P2G4	TNNC1	Uncharacterized protein	W5P2G4_SHEEP	3	60.1709	1.60171	MI 24 Hr	SH 24 Hr	NaN	NaN	NaN
MI 48 Hr / SH 24 Hr	W5PG95	W5PG95	2.62926	2.62926	0.000365805	0.000251736	19	W5PG95	HSPA1A	Uncharacterized protein	W5PG95_SHEEP	1	518.71	6.1871	MI 48 Hr	SH 24 Hr	NaN	NaN	NaN
MI 48 Hr / SH 24 Hr	W5Q216	W5Q216	1.77042	1.77042	0.000383843	0.000262737	24	W5Q216	NaN	Succinate dehydrogenase [ubiquinone] flavoprotein subunit, mitochondrial	W5Q216_SHEEP	3	241.152	3.41152	MI 48 Hr	SH 24 Hr	NaN	NaN	NaN
MI 48 Hr / SH 24 Hr	P51977	P51977	2.58187	2.58187	0.000441016	0.00029555	16	P51977	ALDH1A1	Retinal dehydrogenase 1	AL1A1_SHEEP	1	498.716	5.98716	MI 48 Hr	SH 24 Hr	NaN	NaN	NaN
MI 48 Hr / SH 24 Hr	W5PQ53	W5PQ53	-1.63787	1.63787	0.000439237	0.00029555	24	W5PQ53	ICOSLG	Ig-like domain-containing protein	W5PQ53_SHEEP	1	-67.867	0.32133	MI 48 Hr	SH 24 Hr	NaN	NaN	NaN
MI 24 Hr / SH 24 Hr	W5QBV7	W5QBV7	0.686769	0.686769	0.000440774	0.00029555	16	W5QBV7	CD44	CD44 antigen	W5QBV7_SHEEP	1	60.9674	1.60967	MI 24 Hr	SH 24 Hr	NaN	NaN	NaN
MI 48 Hr / SH 24 Hr	W5P101	W5P101	-0.510081	0.510081	0.000451217	0.000300811	24	W5P101	A1BG	Alpha-1-B glycoprotein	W5P101_SHEEP	13	-29.7817	0.702183	MI 48 Hr	SH 24 Hr	NaN	NaN	NaN
MI 48 Hr / SH 24 Hr	W5NX51	W5NX51	0.98889	0.98889	0.000453642	0.000300861	24	W5NX51	APOA1	Apolipoprotein A1	W5NX51_SHEEP	33	98.4658	1.98466	MI 48 Hr	SH 24 Hr	NaN	NaN	NaN
MI 24 Hr / SH 24 Hr	W5NWM2	W5NWM2	0.368638	0.368638	0.00048525	0.000320165	16	W5NWM2	APOA4	Apolipoprotein A4	W5NWM2_SHEEP	9	29.1133	1.29113	MI 24 Hr	SH 24 Hr	NaN	NaN	NaN
MI 48 Hr / SH 24 Hr	W5PVY4	W5PVY4	1.68915	1.68915	0.000502605	0.000327892	22	W5PVY4	LAMA2	Uncharacterized protein	W5PVY4_SHEEP	2	222.467	3.22467	MI 48 Hr	SH 24 Hr	NaN	NaN	NaN
MI 24 Hr / SH 24 Hr	W5QHZ5	W5QHZ5	-1.39283	1.39283	0.000512473	0.000331295	16	W5QHZ5	NaN	Uncharacterized protein	W5QHZ5_SHEEP	11	-61.9182	0.380818	MI 24 Hr	SH 24 Hr	NaN	NaN	NaN
MI 24 Hr / SH 24 Hr	W5PG95	W5PG95	-0.345069	0.345069	0.000539638	0.00034365	13	W5PG95	HSPA1A	Uncharacterized protein	W5PG95_SHEEP	1	-21.273	0.78727	MI 24 Hr	SH 24 Hr	NaN	NaN	NaN
MI 48 Hr / SH 24 Hr	W5P733	W5P733	1.80925	1.80925	0.000559943	0.000354474	22	W5P733	NaN	Uncharacterized protein	W5P733_SHEEP	2	250.46	3.5046	MI 48 Hr	SH 24 Hr	NaN	NaN	NaN
MI 48 Hr / SH 24 Hr	W5Q7J0	W5Q7J0	-1.27789	1.27789	0.000580494	0.000364231	24	W5Q7J0	APOB	Vitellogenin domain-containing protein	W5Q7J0_SHEEP	12	-58.7602	0.412398	MI 48 Hr	SH 24 Hr	NaN	NaN	NaN
MI 24 Hr / SH 24 Hr	W5PHP7	W5PHP7	0.305806	0.305806	0.000595873	0.000372057	16	W5PHP7	NaN	SERPIN domain-containing protein	W5PHP7_SHEEP	7	23.6109	1.23611	MI 24 Hr	SH 24 Hr	NaN	NaN	NaN
MI 48 Hr / SH 24 Hr	Q9XT27	Q9XT27	-0.853847	0.853847	0.000615687	0.000382563	24	Q9XT27	CP	Ceruloplasmin	CERU_SHEEP	1	-44.6693	0.553307	MI 48 Hr	SH 24 Hr	NaN	NaN	NaN
MI 24 Hr / SH 24 Hr	W5NPK5	W5NPK5	-0.415096	0.415096	0.000638161	0.000394612	16	W5NPK5	NaN	A2M_recep domain-containing protein	W5NPK5_SHEEP	9	-25.0031	0.749969	MI 24 Hr	SH 24 Hr	NaN	NaN	NaN
MI 48 Hr / SH 24 Hr	W5Q961	W5Q961	-0.74068	0.74068	0.00064174	0.000394917	24	W5Q961	LOC101107947	Uncharacterized protein	W5Q961_SHEEP	5	-40.1543	0.598457	MI 48 Hr	SH 24 Hr	NaN	NaN	NaN
MI 48 Hr / SH 24 Hr	W5QAY5	W5QAY5	2.21435	2.21435	0.000650279	0.000398257	14	W5QAY5	RAB10	RAB10, member RAS oncogene family	W5QAY5_SHEEP	1	364.074	4.64074	MI 48 Hr	SH 24 Hr	NaN	NaN	NaN
MI 48 Hr / SH 24 Hr	W5QAR0	W5QAR0	2.88187	2.88187	0.000674431	0.000411082	18	W5QAR0	FAAP100	FA core complex associated protein 100	W5QAR0_SHEEP	1	637.106	7.37106	MI 48 Hr	SH 24 Hr	NaN	NaN	NaN
MI 48 Hr / SH 24 Hr	W5PGM1	W5PGM1	0.285773	0.285773	0.000691688	0.000419602	20	W5PGM1	OXCT1	Succinyl-CoA:3-ketoacid-coenzyme A transferase	W5PGM1_SHEEP	3	21.9063	1.21906	MI 48 Hr	SH 24 Hr	NaN	NaN	NaN
MI 24 Hr / SH 24 Hr	W5Q7I2	W5Q7I2	-1.04163	1.04163	0.000708094	0.000425521	16	W5Q7I2	NaN	Ig-like domain-containing protein	W5Q7I2_SHEEP	7	-51.4221	0.485779	MI 24 Hr	SH 24 Hr	NaN	NaN	NaN
MI 48 Hr / SH 24 Hr	W5Q7I2	W5Q7I2	-0.997936	0.997936	0.000832193	0.000490879	24	W5Q7I2	NaN	Ig-like domain-containing protein	W5Q7I2_SHEEP	7	-49.9284	0.500716	MI 48 Hr	SH 24 Hr	NaN	NaN	NaN
MI 24 Hr / SH 24 Hr	W5QD49	W5QD49	-0.752774	0.752774	0.000850053	0.000499114	12	W5QD49	PSME1	Uncharacterized protein	W5QD49_SHEEP	1	-40.6539	0.593461	MI 24 Hr	SH 24 Hr	NaN	NaN	NaN
MI 48 Hr / SH 24 Hr	W5PFC9	W5PFC9	-0.963353	0.963353	0.00094725	0.000551127	24	W5PFC9	LOC101117129	Uncharacterized protein	W5PFC9_SHEEP	13	-48.7137	0.512863	MI 48 Hr	SH 24 Hr	NaN	NaN	NaN
MI 48 Hr / SH 24 Hr	W5QI29	W5QI29	-1.05362	1.05362	0.00095258	0.000551721	24	W5QI29	ECM1	Uncharacterized protein	W5QI29_SHEEP	9	-51.8244	0.481756	MI 48 Hr	SH 24 Hr	NaN	NaN	NaN
MI 24 Hr / SH 24 Hr	W5PTL2	W5PTL2	0.600928	0.600928	0.00102736	0.000589694	16	W5PTL2	CFP	Uncharacterized protein	W5PTL2_SHEEP	5	51.6692	1.51669	MI 24 Hr	SH 24 Hr	NaN	NaN	NaN
MI 48 Hr / SH 24 Hr	W5QH45	W5QH45	-0.701664	0.701664	0.00117116	0.00066331	24	W5QH45	KNG1	Uncharacterized protein	W5QH45_SHEEP	4	-38.5137	0.614863	MI 48 Hr	SH 24 Hr	NaN	NaN	NaN
MI 24 Hr / SH 24 Hr	W5PJ69	W5PJ69	-1.33351	1.33351	0.0013308	0.000743856	16	W5PJ69	CKM	Creatine kinase	W5PJ69_SHEEP	14	-60.32	0.3968	MI 24 Hr	SH 24 Hr	NaN	NaN	NaN
MI 48 Hr / SH 24 Hr	W5Q5G6	W5Q5G6	1.3384	1.3384	0.00135168	0.000750798	20	W5Q5G6	UQCRC1	Ubiquinol-cytochrome c reductase core protein 1	W5Q5G6_SHEEP	5	152.872	2.52872	MI 48 Hr	SH 24 Hr	NaN	NaN	NaN
MI 24 Hr / SH 24 Hr	W5P663	W5P663	-1.56891	1.56891	0.0013963	0.00077037	15	W5P663	ENO3	2-phospho-D-glycerate hydro-lyase	W5P663_SHEEP	2	-66.2937	0.337063	MI 24 Hr	SH 24 Hr	NaN	NaN	NaN
MI 48 Hr / SH 24 Hr	W5PWE9	W5PWE9	0.756418	0.756418	0.00151824	0.000834052	23	W5PWE9	ALB	Albumin	W5PWE9_SHEEP	5	68.9291	1.68929	MI 48 Hr	SH 24 Hr	NaN	NaN	NaN
MI 24 Hr / SH 24 Hr	W5PTN6	W5PTN6	1.10089	1.10089	0.0016383	0.000892349	11	W5PTN6	COL6A2	Collagen type VI alpha 2 chain	W5PTN6_SHEEP	2	114.488	2.14488	MI 24 Hr	SH 24 Hr	NaN	NaN	NaN
MI 48 Hr / SH 24 Hr	W5PSC5	W5PSC5	1.95738	1.95738	0.00171851	0.000932075	14	W5PSC5	MYO1C	Myosin IC	W5PSC5_SHEEP	1	288.356	3.88356	MI 48 Hr	SH 24 Hr	NaN	NaN	NaN
MI 24 Hr / SH 24 Hr	W5P0L8	W5P0L8	-1.22398	1.22398	0.00173527	0.000933253	16	W5P0L8	ACTN2	Uncharacterized protein	W5P0L8_SHEEP	19	-57.1901	0.428099	MI 24 Hr	SH 24 Hr	NaN	NaN	NaN
MI 24 Hr / SH 24 Hr	W5P7S6	W5P7S6	-2.46773	2.46773	0.00172958	0.000933253	14	W5P7S6	LOC101103947	Alpha-1-acid glycoprotein	W5P7S6_SHEEP	1	-81.9224	0.180776	MI 24 Hr	SH 24 Hr	NaN	NaN	NaN
MI 48 Hr / SH 24 Hr	W5Q9D5	W5Q9D5	-3.18704	3.18704	0.00182386	0.000976797	22	W5Q9D5	VTN	Vitronectin	W5Q9D5_SHEEP	2	-89.0199	0.109801	MI 48 Hr	SH 24 Hr	NaN	NaN	NaN
MI 24 Hr / SH 24 Hr	O78756	O78756	1.43376	1.43376	0.00184895	0.000982014	12	O78756	MT-ND5	NADH-ubiquinone oxidoreductase chain 5	NU5M_SHEEP	1	170.149	2.70149	MI 24 Hr	SH 24 Hr	NaN	NaN	NaN
MI 24 Hr / SH 24 Hr	P02190	P02190	-2.81136	2.81136	0.00184813	0.000982014	16	P02190	MB	Myoglobin	MYG_SHEEP	5	-85.7539	0.142461	MI 24 Hr	SH 24 Hr	NaN	NaN	NaN
MI 24 Hr / SH 24 Hr	W5Q0P3	W5Q0P3	-1.61949	1.61949	0.00188773	0.000998468	16	W5Q0P3	CKMT2	Creatine kinase	W5Q0P3_SHEEP	7	-67.4549	0.325451	MI 24 Hr	SH 24 Hr	NaN	NaN	NaN
MI 24 Hr / SH 24 Hr	W5Q8N4	W5Q8N4	0.321206	0.321206	0.00189935	0.00100048	16	W5Q8N4	MYL2	Myosin light chain 2	W5Q8N4_SHEEP	9	24.9375	1.24937	MI 24 Hr	SH 24 Hr	NaN	NaN	NaN
MI 24 Hr / SH 24 Hr	W5PB39	W5PB39	0.22647	0.22647	0.00192502	0.00100984	12	W5PB39	DLD	Dihydrolipoyl dehydrogenase	W5PB39_SHEEP	5	16.9969	1.16997	MI 24 Hr	SH 24 Hr	NaN	NaN	NaN
MI 24 Hr / SH 24 Hr	W5P1X9	W5P1X9	-1.67374	1.67374	0.00194958	0.00101751	16	W5P1X9	ALDOA	Fructose-bisphosphate aldolase	W5P1X9_SHEEP	4	-68.6561	0.313439	MI 24 Hr	SH 24 Hr	NaN	NaN	NaN
MI 48 Hr / SH 24 Hr	W5PN97	W5PN97	-1.33765	1.33765	0.00201343	0.00104339	24	W5PN97	CLEC3B	C-type lectin domain-containing protein	W5PN97_SHEEP	3	-60.4337	0.395663	MI 48 Hr	SH 24 Hr	NaN	NaN	NaN
MI 24 Hr / SH 24 Hr	W5Q268	W5Q268	-0.463308	0.463308	0.00203696	0.00104711	16	W5Q268	APOH	Apolipoprotein H	W5Q268_SHEEP	16	-27.4679	0.725321	MI 24 Hr	SH 24 Hr	NaN	NaN	NaN
MI 48 Hr / SH 24 Hr	W5PP28	W5PP28	1.264	1.264	0.00208747	0.00106453	14	W5PP28	EHD2	EH domain containing 2	W5PP28_SHEEP	1	140.161	2.40161	MI 48 Hr	SH 24 Hr	NaN	NaN	NaN
MI 24 Hr / SH 24 Hr	W5PP37	W5PP37	-3.22101	3.22101	0.00212144	0.00107756	16	W5PP37	ATP5PD	ATP synthase subunit d, mitochondrial	W5PP37_SHEEP	3	-89.2755	0.107245	MI 24 Hr	SH 24 Hr	NaN	NaN	NaN
MI 24 Hr / SH 24 Hr	W5Q0R4	W5Q0R4	1.36611	1.36611	0.00214977	0.00108763	10	W5Q0R4	CRYAB	Alpha(B)-crystallin	W5Q0R4_SHEEP	2	157.775	2.57775	MI 24 Hr	SH 24 Hr	NaN	NaN	NaN
MI 48 Hr / SH 24 Hr	W5NWX6	W5NWX6	-0.360497	0.360497	0.00217773	0.00109744	22	W5NWX6	APOC3	Apolipoprotein C-III	W5NWX6_SHEEP	2	-22.1104	0.778896	MI 48 Hr	SH 24 Hr	NaN	NaN	NaN
MI 48 Hr / SH 24 Hr	W5NQ46	W5NQ46	-1.4559	1.4559	0.00234696	0.00117348	24	W5NQ46	FGB	Fibrinogen beta chain	W5NQ46_SHEEP	4	-63.5473	0.364527	MI 48 Hr	SH 24 Hr	NaN	NaN	NaN
MI 24 Hr / SH 24 Hr	W5QH46	W5QH46	0.537238	0.537238	0.00243893	0.00121472	16	W5QH46	KNG1	Bradykinin	W5QH46_SHEEP	1	45.1191	1.45119	MI 24 Hr	SH 24 Hr	NaN	NaN	NaN
MI 48 Hr / SH 24 Hr	W5QHM6	W5QHM6	1.81448	1.81448	0.00248712	0.00123392	16	W5QHM6	PSMD1	26S proteasome non-ATPase regulatory subunit 1	W5QHM6_SHEEP	1	251.732	3.51732	MI 48 Hr	SH 24 Hr	NaN	NaN	NaN
MI 48 Hr / SH 24 Hr	W5P4M1	W5P4M1	1.81769	1.81769	0.00254841	0.00125945	14	W5P4M1	PHB2	Prohibitin	W5P4M1_SHEEP	2	252.515	3.52515	MI 48 Hr	SH 24 Hr	NaN	NaN	NaN
MI 24 Hr / SH 24 Hr	W5NQ46	W5NQ46	-1.40718	1.40718	0.00257326	0.00126684	16	W5NQ46	FGB	Fibrinogen beta chain	W5NQ46_SHEEP	4	-62.2953	0.377047	MI 24 Hr	SH 24 Hr	NaN	NaN	NaN
MI 24 Hr / SH 24 Hr	W5PW05	W5PW05	0.471623	0.471623	0.00265878	0.00130392	16	W5PW05	MDH2	Malate dehydrogenase, mitochondrial	W5PW05_SHEEP	11	38.6668	1.38667	MI 24 Hr	SH 24 Hr	NaN	NaN	NaN
MI 24 Hr / SH 24 Hr	W5Q5A6	W5Q5A6	0.356742	0.356742	0.00269004	0.00131422	16	W5Q5A6	FGG	Fibrinogen C-terminal domain-containing protein	W5Q5A6_SHEEP	27	28.0531	1.28053	MI 24 Hr	SH 24 Hr	NaN	NaN	NaN
MI 24 Hr / SH 24 Hr	W5P8F7	W5P8F7	-0.998985	0.998985	0.00272317	0.00132534	16	W5P8F7	MYBPC3	Myosin binding protein C, cardiac	W5P8F7_SHEEP	19	-49.9648	0.500352	MI 24 Hr	SH 24 Hr	NaN	NaN	NaN
MI 24 Hr / SH 24 Hr	W5PG63	W5PG63	-1.21853	1.21853	0.00275087	0.00133024	16	W5PG63	VWF	von Willebrand factor	W5PG63_SHEEP	2	-57.0281	0.429719	MI 24 Hr	SH 24 Hr	NaN	NaN	NaN
MI 48 Hr / SH 24 Hr	W5QAH5	W5QAH5	-1.99533	1.99533	0.00277276	0.00133024	8	W5QAH5	NaN	Uncharacterized protein	W5QAH5_SHEEP	1	-74.9189	0.250811	MI 48 Hr	SH 24 Hr	NaN	NaN	NaN
MI 48 Hr / SH 24 Hr	W5PHI7	W5PHI7	1.47522	1.47522	0.00313083	0.00147333	21	W5PHI7	NaN	SERPIN domain-containing protein	W5PHI7_SHEEP	4	178.026	2.78026	MI 48 Hr	SH 24 Hr	NaN	NaN	NaN
MI 24 Hr / SH 24 Hr	W5P101	W5P101	-0.522045	0.522045	0.00319818	0.00149404	16	W5P101	A1BG	Alpha-1-B glycoprotein	W5P101_SHEEP	13	-30.3616	0.696384	MI 24 Hr	SH 24 Hr	NaN	NaN	NaN
MI 48 Hr / SH 24 Hr	W5NRH2	W5NRH2	0.533041	0.533041	0.00349133	0.00161917	24	W5NRH2	NaN	C3-beta-c	W5NRH2_SHEEP	11	44.6976	1.44698	MI 48 Hr	SH 24 Hr	NaN	NaN	NaN
MI 24 Hr / SH 24 Hr	W5PS88	W5PS88	-0.748085	0.748085	0.00366794	0.00169493	16	W5PS88	GOT1	Aspartate aminotransferase	W5PS88_SHEEP	6	-40.4607	0.595393	MI 24 Hr	SH 24 Hr	NaN	NaN	NaN
MI 48 Hr / SH 24 Hr	W5PW21	W5PW21	-0.627915	0.627915	0.00376252	0.00172617	24	W5PW21	ITIH2	Uncharacterized protein	W5PW21_SHEEP	17	-35.2889	0.647111	MI 48 Hr	SH 24 Hr	NaN	NaN	NaN
MI 48 Hr / SH 24 Hr	W5QH54	W5QH54	-0.431986	0.431986	0.00377604	0.00172619	24	W5QH54	FETUB	Uncharacterized protein	W5QH54_SHEEP	8	-25.876	0.74124	MI 48 Hr	SH 24 Hr	NaN	NaN	NaN
MI 24 Hr / SH 24 Hr	W5NRG7	W5NRG7	0.527037	0.527037	0.00383727	0.00174794	16	W5NRG7	ITIH4	Uncharacterized protein	W5NRG7_SHEEP	18	44.0967	1.44097	MI 24 Hr	SH 24 Hr	NaN	NaN	NaN
MI 24 Hr / SH 24 Hr	W5PMR1	W5PMR1	-2.19717	2.19717	0.00390774	0.00177373	11	W5PMR1	NaN	GLOBIN domain-containing protein	W5PMR1_SHEEP	1	-78.1935	0.218065	MI 24 Hr	SH 24 Hr	NaN	NaN	NaN
MI 24 Hr / SH 24 Hr	W5NRN2	W5NRN2	0.428671	0.428671	0.00421516	0.00189313	10	W5NRN2	FAM161B	Uncharacterized protein	W5NRN2_SHEEP	1	34.5993	1.34599	MI 24 Hr	SH 24 Hr	NaN	NaN	NaN
MI 48 Hr / SH 24 Hr	W5PG63	W5PG63	-0.692055	0.692055	0.0043502	0.00194304	18	W5PG63	VWF	von Willebrand factor	W5PG63_SHEEP	2	-38.1029	0.618971	MI 48 Hr	SH 24 Hr	NaN	NaN	NaN
MI 24 Hr / SH 24 Hr	W5NRH2	W5NRH2	0.470349	0.470349	0.00465683	0.00203438	16	W5NRH2	NaN	C3-beta-c	W5NRH2_SHEEP	11	38.5445	1.38544	MI 24 Hr	SH 24 Hr	NaN	NaN	NaN
MI 24 Hr / SH 24 Hr	W5PAN7	W5PAN7	-0.532092	0.532092	0.00476486	0.0020745	16	W5PAN7	MYL3	Myosin light chain 3	W5PAN7_SHEEP	12	-30.8449	0.691551	MI 24 Hr	SH 24 Hr	NaN	NaN	NaN
MI 48 Hr / SH 24 Hr	W5PPQ8	W5PPQ8	-0.760005	0.760005	0.00482365	0.00209297	24	W5PPQ8	JCHAIN	Uncharacterized protein	W5PPQ8_SHEEP	11	-40.9506	0.590494	MI 48 Hr	SH 24 Hr	NaN	NaN	NaN
MI 48 Hr / SH 24 Hr	W5NYF4	W5NYF4	-2.53165	2.53165	0.00500749	0.00213944	22	W5NYF4	PGLYRP2	Uncharacterized protein	W5NYF4_SHEEP	2	-82.7059	0.172941	MI 48 Hr	SH 24 Hr	NaN	NaN	NaN
MI 24 Hr / SH 24 Hr	W5P3R3	W5P3R3	-0.331769	0.331769	0.0050122	0.00213944	16	W5P3R3	PLG	Plasminogen	W5P3R3_SHEEP	21	-20.5438	0.794562	MI 24 Hr	SH 24 Hr	NaN	NaN	NaN
MI 24 Hr / SH 24 Hr	W5PSQ7	W5PSQ7	-1.01401	1.01401	0.00501431	0.00213944	16	W5PSQ7	NaN	Uncharacterized protein	W5PSQ7_SHEEP	14	-50.4833	0.495167	MI 24 Hr	SH 24 Hr	NaN	NaN	NaN
MI 24 Hr / SH 24 Hr	W5P6W4	W5P6W4	-2.03669	2.03669	0.00532461	0.00226429	16	W5P6W4	MYOM2	Uncharacterized protein	W5P6W4_SHEEP	4	-75.6277	0.243723	MI 24 Hr	SH 24 Hr	NaN	NaN	NaN
MI 48 Hr / SH 24 Hr	W5PCL4	W5PCL4	0.685412	0.685412	0.00552643	0.00234233	18	W5PCL4	ACSL1	Acyl-CoA synthetase long chain family member 1	W5PCL4_SHEEP	1	60.8161	1.60816	MI 48 Hr	SH 24 Hr	NaN	NaN	NaN
MI 24 Hr / SH 24 Hr	W5QAY5	W5QAY5	0.644656	0.644656	0.00574	0.00240892	12	W5QAY5	RAB10	RAB10, member RAS oncogene family	W5QAY5_SHEEP	1	56.3366	1.56337	MI 24 Hr	SH 24 Hr	NaN	NaN	NaN
MI 24 Hr / SH 24 Hr	W5QDD4	W5QDD4	0.717909	0.717909	0.00572661	0.00240892	8	W5QDD4	PFKM	ATP-dependent 6-phosphofructokinase	W5QDD4_SHEEP	3	64.4797	1.6448	MI 24 Hr	SH 24 Hr	NaN	NaN	NaN
MI 48 Hr / SH 24 Hr	W5PKA9	W5PKA9	-0.553624	0.553624	0.00578049	0.00241798	24	W5PKA9	F5	Coagulation factor V	W5PKA9_SHEEP	4	-31.8693	0.681307	MI 48 Hr	SH 24 Hr	NaN	NaN	NaN
MI 24 Hr / SH 24 Hr	P50751	P50751	-0.540654	0.540654	0.00608547	0.00253726	16	P50751	TNNT2	Troponin T, cardiac muscle	TNNT2_SHEEP	4	-31.2541	0.687459	MI 24 Hr	SH 24 Hr	NaN	NaN	NaN
MI 48 Hr / SH 24 Hr	W5P8R0	W5P8R0	-1.30668	1.30668	0.0063798	0.00264276	8	W5P8R0	NDUFA4	Uncharacterized protein	W5P8R0_SHEEP	1	-59.5751	0.404249	MI 48 Hr	SH 24 Hr	NaN	NaN	NaN
MI 24 Hr / SH 24 Hr	W5PJ97	W5PJ97	-0.356328	0.356328	0.00667645	0.00274787	16	W5PJ97	APOA2	Apolipoprotein A-II	W5PJ97_SHEEP	6	-21.8849	0.781151	MI 24 Hr	SH 24 Hr	NaN	NaN	NaN
MI 24 Hr / SH 24 Hr	W5QGD1	W5QGD1	0.784328	0.784328	0.00680557	0.00279203	16	W5QGD1	NaN	L-lactate dehydrogenase	W5QGD1_SHEEP	6	72.229	1.72229	MI 24 Hr	SH 24 Hr	NaN	NaN	NaN
MI 24 Hr / SH 24 Hr	W5PDQ9	W5PDQ9	-0.445966	0.445966	0.00693699	0.00283685	16	W5PDQ9	C1QC	Complement C1q C chain	W5PDQ9_SHEEP	2	-26.5907	0.734093	MI 24 Hr	SH 24 Hr	NaN	NaN	NaN
MI 48 Hr / SH 24 Hr	W5PSD1	W5PSD1	-1.91068	1.91068	0.00711201	0.00288996	11	W5PSD1	LOC101119721	Uncharacterized protein	W5PSD1_SHEEP	1	-73.4033	0.265967	MI 48 Hr	SH 24 Hr	NaN	NaN	NaN
MI 24 Hr / SH 24 Hr	W5P3J3	W5P3J3	-0.949784	0.949784	0.00742347	0.00300688	16	W5P3J3	C1S	Uncharacterized protein	W5P3J3_SHEEP	1	-48.229	0.51771	MI 24 Hr	SH 24 Hr	NaN	NaN	NaN
MI 24 Hr / SH 24 Hr	W5PR04	W5PR04	-1.39522	1.39522	0.00747195	0.00300758	16	W5PR04	IDH2	Isocitrate dehydrogenase [NADP]	W5PR04_SHEEP	11	-61.9812	0.380188	MI 24 Hr	SH 24 Hr	NaN	NaN	NaN
MI 24 Hr / SH 24 Hr	W5PKK0	W5PKK0	-1.77558	1.77558	0.00800824	0.00321334	14	W5PKK0	MYOM1	Myomesin 1	W5PKK0_SHEEP	5	-70.7923	0.292077	MI 24 Hr	SH 24 Hr	NaN	NaN	NaN
MI 48 Hr / SH 24 Hr	W5NWM2	W5NWM2	0.519013	0.519013	0.00853823	0.00341529	24	W5NWM2	APOA4	Apolipoprotein A4	W5NWM2_SHEEP	9	43.2974	1.43297	MI 48 Hr	SH 24 Hr	NaN	NaN	NaN
MI 24 Hr / SH 24 Hr	W5PCQ8	W5PCQ8	-1.32333	1.32333	0.00863264	0.0034423	16	W5PCQ8	SLC25A4	Uncharacterized protein	W5PCQ8_SHEEP	6	-60.0389	0.399611	MI 24 Hr	SH 24 Hr	NaN	NaN	NaN
MI 48 Hr / SH 24 Hr	W5PSQ7	W5PSQ7	-0.931341	0.931341	0.00887434	0.00352769	24	W5PSQ7	NaN	Uncharacterized protein	W5PSQ7_SHEEP	14	-47.5629	0.524371	MI 48 Hr	SH 24 Hr	NaN	NaN	NaN
MI 48 Hr / SH 24 Hr	W5PHP8	W5PHP8	-0.326867	0.326867	0.00892471	0.00353673	24	W5PHP8	LRG1	LRRCT domain-containing protein	W5PHP8_SHEEP	4	-20.2734	0.797266	MI 48 Hr	SH 24 Hr	NaN	NaN	NaN
MI 48 Hr / SH 24 Hr	P68116	P68116	0.915682	0.915682	0.00895977	0.00353966	24	P68116	FGB	Fibrinogen beta chain (Fragment)	FIBB_SHEEP	2	88.646	1.88646	MI 48 Hr	SH 24 Hr	NaN	NaN	NaN
MI 48 Hr / SH 24 Hr	W5QCP9	W5QCP9	1.09706	1.09706	0.00917812	0.00361477	20	W5QCP9	COL6A3	Collagen type VI alpha 3 chain	W5QCP9_SHEEP	3	113.918	2.13918	MI 48 Hr	SH 24 Hr	NaN	NaN	NaN
MI 48 Hr / SH 24 Hr	W5P0Q4	W5P0Q4	1.35561	1.35561	0.00976024	0.00383224	24	W5P0Q4	LOC101102413	Haptoglobin	W5P0Q4_SHEEP	22	155.906	2.55906	MI 48 Hr	SH 24 Hr	NaN	NaN	NaN
MI 24 Hr / SH 24 Hr	W5PIL8	W5PIL8	1.06087	1.06087	0.00987556	0.00386566	12	W5PIL8	ANKRD52	ANK_REP_REGION domain-containing protein	W5PIL8_SHEEP	1	108.619	2.08619	MI 24 Hr	SH 24 Hr	NaN	NaN	NaN
MI 24 Hr / SH 24 Hr	W5QA54	W5QA54	-0.616838	0.616838	0.0100478	0.00392108	16	W5QA54	LOC101119629	C1q domain-containing protein	W5QA54_SHEEP	1	-34.7901	0.652099	MI 24 Hr	SH 24 Hr	NaN	NaN	NaN
MI 24 Hr / SH 24 Hr	W5Q216	W5Q216	-0.613922	0.613922	0.010168	0.00395594	16	W5Q216	NaN	Succinate dehydrogenase [ubiquinone] flavoprotein subunit, mitochondrial	W5Q216_SHEEP	3	-34.6582	0.653418	MI 24 Hr	SH 24 Hr	NaN	NaN	NaN
MI 24 Hr / SH 24 Hr	P51977	P51977	-0.774967	0.774967	0.0103518	0.00401523	8	P51977	ALDH1A1	Retinal dehydrogenase 1	AL1A1_SHEEP	1	-41.5598	0.584402	MI 24 Hr	SH 24 Hr	NaN	NaN	NaN
MI 24 Hr / SH 24 Hr	W5P6B2	W5P6B2	-3.50829	3.50829	0.0105955	0.00408501	14	W5P6B2	UQCR10	Uncharacterized protein	W5P6B2_SHEEP	1	-91.2118	0.0878822	MI 24 Hr	SH 24 Hr	NaN	NaN	NaN
MI 48 Hr / SH 24 Hr	W5PKK0	W5PKK0	0.492308	0.492308	0.0108138	0.00415666	22	W5PKK0	MYOM1	Myomesin 1	W5PKK0_SHEEP	5	40.6694	1.40669	MI 48 Hr	SH 24 Hr	NaN	NaN	NaN
MI 48 Hr / SH 24 Hr	W5P7S6	W5P7S6	-1.79591	1.79591	0.0110168	0.00420942	24	W5P7S6	LOC101103947	Alpha-1-acid glycoprotein	W5P7S6_SHEEP	1	-71.201	0.28799	MI 48 Hr	SH 24 Hr	NaN	NaN	NaN
MI 48 Hr / SH 24 Hr	W5QAB1	W5QAB1	0.277867	0.277867	0.0109951	0.00420942	24	W5QAB1	HPX	Uncharacterized protein	W5QAB1_SHEEP	13	21.2401	1.2124	MI 48 Hr	SH 24 Hr	NaN	NaN	NaN
MI 24 Hr / SH 24 Hr	W5P5T8	W5P5T8	1.12759	1.12759	0.011247	0.00428204	12	W5P5T8	NaN	40S ribosomal protein S7	W5P5T8_SHEEP	2	118.493	2.18493	MI 24 Hr	SH 24 Hr	NaN	NaN	NaN
MI 24 Hr / SH 24 Hr	P02075	P02075	-1.96934	1.96934	0.0114866	0.00434997	16	P02075	HBB	Hemoglobin subunit beta	HBB_SHEEP	1	-74.4631	0.255369	MI 24 Hr	SH 24 Hr	NaN	NaN	NaN
MI 48 Hr / SH 24 Hr	W5QDP8	W5QDP8	-1.29667	1.29667	0.0116089	0.00437043	24	W5QDP8	FBLN1	Fibulin-1	W5QDP8_SHEEP	3	-59.2936	0.407064	MI 48 Hr	SH 24 Hr	NaN	NaN	NaN
MI 48 Hr / SH 24 Hr	W5Q4Z3	W5Q4Z3	-0.286923	0.286923	0.0119936	0.00448885	14	W5Q4Z3	IGFALS	Insulin like growth factor binding protein acid labile subunit	W5Q4Z3_SHEEP	1	-18.0352	0.819648	MI 48 Hr	SH 24 Hr	NaN	NaN	NaN
MI 48 Hr / SH 24 Hr	W5PS88	W5PS88	1.11246	1.11246	0.012469	0.00465314	24	W5PS88	GOT1	Aspartate aminotransferase	W5PS88_SHEEP	6	116.214	2.16214	MI 48 Hr	SH 24 Hr	NaN	NaN	NaN
MI 24 Hr / SH 24 Hr	W5P323	W5P323	-0.932229	0.932229	0.0125315	0.00466022	14	W5P323	GPI	Glucose-6-phosphate isomerase	W5P323_SHEEP	2	-47.5952	0.524048	MI 24 Hr	SH 24 Hr	NaN	NaN	NaN
MI 24 Hr / SH 24 Hr	W5PL67	W5PL67	-0.801799	0.801799	0.0125607	0.00466022	12	W5PL67	SUCLG2	Succinate--CoA ligase [GDP-forming] subunit beta, mitochondrial	W5PL67_SHEEP	4	-42.6367	0.573633	MI 24 Hr	SH 24 Hr	NaN	NaN	NaN
MI 24 Hr / SH 24 Hr	W5P812	W5P812	0.705162	0.705162	0.012624	0.00467014	16	W5P812	AMBP	Alpha-1-microglobulin	W5P812_SHEEP	5	63.0328	1.63033	MI 24 Hr	SH 24 Hr	NaN	NaN	NaN
MI 24 Hr / SH 24 Hr	W5NR14	W5NR14	-0.266429	0.266429	0.0130384	0.00479575	12	W5NR14	IDH3A	Isocitrate dehydrogenase [NAD] subunit, mitochondrial	W5NR14_SHEEP	1	-16.8625	0.831375	MI 24 Hr	SH 24 Hr	NaN	NaN	NaN
MI 24 Hr / SH 24 Hr	W5P8F9	W5P8F9	0.617813	0.617813	0.0138882	0.00507912	16	W5P8F9	NaN	BPI1 domain-containing protein	W5P8F9_SHEEP	3	53.4547	1.53455	MI 24 Hr	SH 24 Hr	NaN	NaN	NaN
MI 24 Hr / SH 24 Hr	W5NZQ2	W5NZQ2	-1.87751	1.87751	0.0145575	0.00529012	10	W5NZQ2	LAP3	Cytosol aminopeptidase	W5NZQ2_SHEEP	1	-72.7848	0.272152	MI 24 Hr	SH 24 Hr	NaN	NaN	NaN
MI 48 Hr / SH 24 Hr	W5QIE4	W5QIE4	-0.328801	0.328801	0.0145892	0.00529012	16	W5QIE4	NaN	Uncharacterized protein	W5QIE4_SHEEP	1	-20.3802	0.796198	MI 48 Hr	SH 24 Hr	NaN	NaN	NaN
MI 24 Hr / SH 24 Hr	W5QAR0	W5QAR0	1.27088	1.27088	0.0155839	0.00561897	8	W5QAR0	FAAP100	FA core complex associated protein 100	W5QAR0_SHEEP	1	141.309	2.41309	MI 24 Hr	SH 24 Hr	NaN	NaN	NaN
MI 48 Hr / SH 24 Hr	W5NRG7	W5NRG7	0.315152	0.315152	0.0157844	0.00567531	24	W5NRG7	ITIH4	Uncharacterized protein	W5NRG7_SHEEP	18	24.4143	1.24414	MI 48 Hr	SH 24 Hr	NaN	NaN	NaN
MI 24 Hr / SH 24 Hr	W5PN97	W5PN97	-0.739486	0.739486	0.0165506	0.00593412	16	W5PN97	CLEC3B	C-type lectin domain-containing protein	W5PN97_SHEEP	3	-40.1047	0.598953	MI 24 Hr	SH 24 Hr	NaN	NaN	NaN
MI 48 Hr / SH 24 Hr	W5PZI1	W5PZI1	1.008	1.008	0.0171702	0.00613907	19	W5PZI1	LOC101113728	Clusterin	W5PZI1_SHEEP	1	101.112	2.01112	MI 48 Hr	SH 24 Hr	NaN	NaN	NaN
MI 24 Hr / SH 24 Hr	W5Q9D5	W5Q9D5	-2.2361	2.2361	0.0180874	0.00644899	14	W5Q9D5	VTN	Vitronectin	W5Q9D5_SHEEP	2	-78.7741	0.212259	MI 24 Hr	SH 24 Hr	NaN	NaN	NaN
MI 24 Hr / SH 24 Hr	W5PTE9	W5PTE9	-0.867815	0.867815	0.0181429	0.00645079	12	W5PTE9	NaN	Uncharacterized protein	W5PTE9_SHEEP	1	-45.2024	0.547976	MI 24 Hr	SH 24 Hr	NaN	NaN	NaN
MI 24 Hr / SH 24 Hr	E5FXR5	E5FXR5	-1.96238	1.96238	0.019195	0.00679926	16	E5FXR5	MYOZ2	Myozenin 2	E5FXR5_SHEEP	4	-74.3396	0.256604	MI 24 Hr	SH 24 Hr	NaN	NaN	NaN
MI 48 Hr / SH 24 Hr	W5NXW9	W5NXW9	-0.42615	0.42615	0.0197367	0.0069595	24	W5NXW9	IGHM	Immunoglobulin heavy constant mu	W5NXW9_SHEEP	15	-25.5755	0.744245	MI 48 Hr	SH 24 Hr	NaN	NaN	NaN
MI 24 Hr / SH 24 Hr	W5NYF4	W5NYF4	-1.71267	1.71267	0.0202826	0.00709335	12	W5NYF4	PGLYRP2	Uncharacterized protein	W5NYF4_SHEEP	2	-69.4904	0.305096	MI 24 Hr	SH 24 Hr	NaN	NaN	NaN
MI 48 Hr / SH 24 Hr	W5PJ97	W5PJ97	0.444023	0.444023	0.0206398	0.00717907	22	W5PJ97	APOA2	Apolipoprotein A-II	W5PJ97_SHEEP	6	36.0392	1.36039	MI 48 Hr	SH 24 Hr	NaN	NaN	NaN
MI 24 Hr / SH 24 Hr	W5PD71	W5PD71	-0.436625	0.436625	0.0212434	0.007369	16	W5PD71	CRP	Pentaxin	W5PD71_SHEEP	5	-26.1139	0.738861	MI 24 Hr	SH 24 Hr	NaN	NaN	NaN
MI 24 Hr / SH 24 Hr	W5Q754	W5Q754	-0.692496	0.692496	0.0220225	0.00761859	12	W5Q754	NaN	Titin	W5Q754_SHEEP	21	-38.1218	0.618782	MI 24 Hr	SH 24 Hr	NaN	NaN	NaN
MI 24 Hr / SH 24 Hr	W5QHM6	W5QHM6	-1.08308	1.08308	0.0223284	0.00770359	10	W5QHM6	PSMD1	26S proteasome non-ATPase regulatory subunit 1	W5QHM6_SHEEP	1	-52.7981	0.472019	MI 24 Hr	SH 24 Hr	NaN	NaN	NaN
MI 24 Hr / SH 24 Hr	W5QI29	W5QI29	-0.601527	0.601527	0.0234353	0.00806377	16	W5QI29	ECM1	Uncharacterized protein	W5QI29_SHEEP	9	-34.0944	0.659056	MI 24 Hr	SH 24 Hr	NaN	NaN	NaN
MI 48 Hr / SH 24 Hr	W5PJM6	W5PJM6	-1.1948	1.1948	0.0237984	0.00814489	12	W5PJM6	NIPSNAP2	Nipsnap homolog 2	W5PJM6_SHEEP	1	-56.3153	0.436847	MI 48 Hr	SH 24 Hr	NaN	NaN	NaN
MI 48 Hr / SH 24 Hr	W5QFP0	W5QFP0	-0.485857	0.485857	0.0242283	0.00826993	14	W5QFP0	THBS1	Thrombospondin 1	W5QFP0_SHEEP	1	-28.5927	0.714073	MI 48 Hr	SH 24 Hr	NaN	NaN	NaN
MI 24 Hr / SH 24 Hr	W5PID9	W5PID9	-0.245434	0.245434	0.0244376	0.00831917	16	W5PID9	C9	Complement component C9	W5PID9_SHEEP	10	-15.6438	0.843562	MI 24 Hr	SH 24 Hr	NaN	NaN	NaN
MI 24 Hr / SH 24 Hr	W5PPE2	W5PPE2	-0.252832	0.252832	0.0255058	0.00861411	12	W5PPE2	MGST3	Microsomal glutathione S-transferase 3	W5PPE2_SHEEP	1	-16.0752	0.839248	MI 24 Hr	SH 24 Hr	NaN	NaN	NaN
MI 24 Hr / SH 24 Hr	W5PUP9	W5PUP9	-1.32556	1.32556	0.0254683	0.00861411	14	W5PUP9	UQCRQ	Complex III subunit 8	W5PUP9_SHEEP	1	-60.1007	0.398993	MI 24 Hr	SH 24 Hr	NaN	NaN	NaN
MI 48 Hr / SH 24 Hr	W5Q5H8	W5Q5H8	0.271587	0.271587	0.0260697	0.00878138	24	W5Q5H8	FGA	Fibrinogen alpha chain	W5Q5H8_SHEEP	80	20.7135	1.20713	MI 48 Hr	SH 24 Hr	NaN	NaN	NaN
MI 24 Hr / SH 24 Hr	W5NXM1	W5NXM1	-0.184374	0.184374	0.0271337	0.00904456	16	W5NXM1	NaN	A2M domain-containing protein	W5NXM1_SHEEP	2	-11.9969	0.880031	MI 24 Hr	SH 24 Hr	NaN	NaN	NaN
MI 48 Hr / SH 24 Hr	W5Q4Q3	W5Q4Q3	0.429543	0.429543	0.0271074	0.00904456	23	W5Q4Q3	SERPIND1	Serpin family D member 1	W5Q4Q3_SHEEP	4	34.6807	1.34681	MI 48 Hr	SH 24 Hr	NaN	NaN	NaN
MI 24 Hr / SH 24 Hr	W5P1J8	W5P1J8	0.717981	0.717981	0.0304418	0.0100947	11	W5P1J8	LOC101113086	Amine oxidase	W5P1J8_SHEEP	5	64.4878	1.64488	MI 24 Hr	SH 24 Hr	NaN	NaN	NaN
MI 48 Hr / SH 24 Hr	W5QA07	W5QA07	-0.447832	0.447832	0.0308326	0.0101979	24	W5QA07	LOC101119384	C1q domain-containing protein	W5QA07_SHEEP	1	-26.6856	0.733144	MI 48 Hr	SH 24 Hr	NaN	NaN	NaN
MI 24 Hr / SH 24 Hr	W5P229	W5P229	-0.74804	0.74804	0.0310829	0.0102278	14	W5P229	MASP2	Mannan binding lectin serine peptidase 2	W5P229_SHEEP	1	-40.4588	0.595412	MI 24 Hr	SH 24 Hr	NaN	NaN	NaN
MI 48 Hr / SH 24 Hr	W5P9P1	W5P9P1	-1.66714	1.66714	0.0310726	0.0102278	24	W5P9P1	ACTN3	Uncharacterized protein	W5P9P1_SHEEP	1	-68.5123	0.314877	MI 48 Hr	SH 24 Hr	NaN	NaN	NaN
MI 48 Hr / SH 24 Hr	C5IWV1	C5IWV1	-0.484909	0.484909	0.0324364	0.0106458	24	C5IWV1	FH	Fumarate hydratase, mitochondrial	C5IWV1_SHEEP	4	-28.5458	0.714542	MI 48 Hr	SH 24 Hr	NaN	NaN	NaN
MI 48 Hr / SH 24 Hr	W5PTE9	W5PTE9	0.956712	0.956712	0.0335588	0.0109586	18	W5PTE9	NaN	Uncharacterized protein	W5PTE9_SHEEP	1	94.0882	1.94088	MI 48 Hr	SH 24 Hr	NaN	NaN	NaN
MI 48 Hr / SH 24 Hr	W5P887	W5P887	-0.613467	0.613467	0.0340672	0.0110675	20	W5P887	CST3	Cystatin C	W5P887_SHEEP	1	-34.6376	0.653624	MI 48 Hr	SH 24 Hr	NaN	NaN	NaN
MI 48 Hr / SH 24 Hr	W5PD71	W5PD71	-0.579383	0.579383	0.0356475	0.0114669	24	W5PD71	CRP	Pentaxin	W5PD71_SHEEP	5	-33.075	0.66925	MI 48 Hr	SH 24 Hr	NaN	NaN	NaN
MI 48 Hr / SH 24 Hr	W5PXU6	W5PXU6	0.14773	0.14773	0.0354651	0.0114669	21	W5PXU6	SERPINF1	Serpin family F member 1	W5PXU6_SHEEP	2	10.7825	1.10782	MI 48 Hr	SH 24 Hr	NaN	NaN	NaN
MI 48 Hr / SH 24 Hr	W5PVL4	W5PVL4	-0.564162	0.564162	0.0366447	0.0117557	24	W5PVL4	MBL2	Mannose-binding protein C	W5PVL4_SHEEP	2	-32.3652	0.676348	MI 48 Hr	SH 24 Hr	NaN	NaN	NaN
MI 24 Hr / SH 24 Hr	W5PVJ1	W5PVJ1	-1.19152	1.19152	0.0370217	0.0118469	10	W5PVJ1	NaN	BCL2 like 13	W5PVJ1_SHEEP	2	-56.2158	0.437842	MI 24 Hr	SH 24 Hr	NaN	NaN	NaN
MI 24 Hr / SH 24 Hr	W5PDE5	W5PDE5	-0.526219	0.526219	0.0375003	0.0119404	16	W5PDE5	LOC101120001	Uncharacterized protein	W5PDE5_SHEEP	3	-30.5628	0.694372	MI 24 Hr	SH 24 Hr	NaN	NaN	NaN
MI 24 Hr / SH 24 Hr	W5QI15	W5QI15	2.21515	2.21515	0.0390458	0.0123709	16	W5QI15	NaN	Ig-like domain-containing protein	W5QI15_SHEEP	1	364.328	4.64328	MI 24 Hr	SH 24 Hr	NaN	NaN	NaN
MI 48 Hr / SH 24 Hr	P14639	P14639	-0.382201	0.382201	0.0392759	0.0123737	24	P14639	ALB	Albumin	ALBU_SHEEP	9	-23.2734	0.767266	MI 48 Hr	SH 24 Hr	NaN	NaN	NaN
MI 24 Hr / SH 24 Hr	W5PFC9	W5PFC9	-0.593707	0.593707	0.0391526	0.0123737	16	W5PFC9	LOC101117129	Uncharacterized protein	W5PFC9_SHEEP	13	-33.7362	0.662638	MI 24 Hr	SH 24 Hr	NaN	NaN	NaN
MI 24 Hr / SH 24 Hr	W5PP03	W5PP03	-2.75613	2.75613	0.0393444	0.0123737	10	W5PP03	ATP5F1D	ATP synthase F1 subunit delta	W5PP03_SHEEP	2	-85.1979	0.148021	MI 24 Hr	SH 24 Hr	NaN	NaN	NaN
MI 48 Hr / SH 24 Hr	W5NSA6	W5NSA6	0.252764	0.252764	0.0410592	0.0128813	24	W5NSA6	A2M	Uncharacterized protein	W5NSA6_SHEEP	67	19.1487	1.19149	MI 48 Hr	SH 24 Hr	NaN	NaN	NaN
MI 24 Hr / SH 24 Hr	W5PTW2	W5PTW2	-1.2546	1.2546	0.0428478	0.0133769	16	W5PTW2	SLC25A3	Solute carrier family 25 member 3	W5PTW2_SHEEP	3	-58.089	0.41911	MI 24 Hr	SH 24 Hr	NaN	NaN	NaN
MI 24 Hr / SH 24 Hr	W5NUN0	W5NUN0	1.09362	1.09362	0.0451665	0.0140323	12	W5NUN0	PRDX3	Thioredoxin domain-containing protein	W5NUN0_SHEEP	2	113.409	2.13409	MI 24 Hr	SH 24 Hr	NaN	NaN	NaN
MI 48 Hr / SH 24 Hr	W5PYS8	W5PYS8	-0.640332	0.640332	0.0456112	0.0141362	18	W5PYS8	NaN	Uncharacterized protein	W5PYS8_SHEEP	1	-35.8435	0.641565	MI 48 Hr	SH 24 Hr	NaN	NaN	NaN
MI 24 Hr / SH 24 Hr	W5PSC5	W5PSC5	0.312786	0.312786	0.0484873	0.0148478	8	W5PSC5	MYO1C	Myosin IC	W5PSC5_SHEEP	1	24.2104	1.2421	MI 24 Hr	SH 24 Hr	NaN	NaN	NaN
MI 48 Hr / SH 24 Hr	W5P813	W5P813	-1.63808	1.63808	0.0501514	0.0152118	10	W5P813	COL4A1	Collagen type IV alpha 1 chain	W5P813_SHEEP	1	-67.8716	0.321284	MI 48 Hr	SH 24 Hr	NaN	NaN	NaN
MI 24 Hr / SH 24 Hr	W5Q5H8	W5Q5H8	0.171012	0.171012	0.0501029	0.0152118	16	W5Q5H8	FGA	Fibrinogen alpha chain	W5Q5H8_SHEEP	80	12.5848	1.12585	MI 24 Hr	SH 24 Hr	NaN	NaN	NaN
MI 24 Hr / SH 24 Hr	W5P627	W5P627	-0.0705234	0.0705234	0.0511194	0.0154688	16	W5P627	GSN	Actin-depolymerizing factor	W5P627_SHEEP	10	-4.77075	0.952292	MI 24 Hr	SH 24 Hr	NaN	NaN	NaN
MI 48 Hr / SH 24 Hr	W5PJ69	W5PJ69	0.658698	0.658698	0.0514566	0.0155183	24	W5PJ69	CKM	Creatine kinase	W5PJ69_SHEEP	14	57.8657	1.57866	MI 48 Hr	SH 24 Hr	NaN	NaN	NaN
MI 48 Hr / SH 24 Hr	W5PSM6	W5PSM6	0.0720794	0.0720794	0.0526074	0.0157699	24	W5PSM6	HABP2	Uncharacterized protein	W5PSM6_SHEEP	2	5.12308	1.05123	MI 48 Hr	SH 24 Hr	NaN	NaN	NaN
MI 24 Hr / SH 24 Hr	W5PIJ5	W5PIJ5	-0.757006	0.757006	0.0571253	0.0170444	14	W5PIJ5	CDH13	Uncharacterized protein	W5PIJ5_SHEEP	2	-40.8277	0.591723	MI 24 Hr	SH 24 Hr	NaN	NaN	NaN
MI 24 Hr / SH 24 Hr	W5PP28	W5PP28	0.261787	0.261787	0.0577024	0.0171765	8	W5PP28	EHD2	EH domain containing 2	W5PP28_SHEEP	1	19.8963	1.19896	MI 24 Hr	SH 24 Hr	NaN	NaN	NaN
MI 48 Hr / SH 24 Hr	Q28554	Q28554	1.04423	1.04423	0.0595647	0.0176898	22	Q28554	GAPDH	Glyceraldehyde-3-phosphate dehydrogenase (Fragment)	G3P_SHEEP	1	106.227	2.06227	MI 48 Hr	SH 24 Hr	NaN	NaN	NaN
MI 24 Hr / SH 24 Hr	C5IS96	C5IS96	-0.381251	0.381251	0.0609158	0.0180074	16	C5IS96	LCAT	Lecithin-cholesterol acyltransferase	C5IS96_SHEEP	1	-23.2228	0.767772	MI 24 Hr	SH 24 Hr	NaN	NaN	NaN
MI 24 Hr / SH 24 Hr	W5NY50	W5NY50	-0.021714	0.021714	0.0624529	0.018377	16	W5NY50	ATP5F1A	ATP synthase subunit alpha	W5NY50_SHEEP	15	-1.49383	0.985062	MI 24 Hr	SH 24 Hr	NaN	NaN	NaN
MI 48 Hr / SH 24 Hr	W5QA54	W5QA54	-0.160234	0.160234	0.0637916	0.0187278	24	W5QA54	LOC101119629	C1q domain-containing protein	W5QA54_SHEEP	1	-10.512	0.89488	MI 48 Hr	SH 24 Hr	NaN	NaN	NaN
MI 48 Hr / SH 24 Hr	W5QD49	W5QD49	0.847976	0.847976	0.0658512	0.0192442	20	W5QD49	PSME1	Uncharacterized protein	W5QD49_SHEEP	1	79.9974	1.79997	MI 48 Hr	SH 24 Hr	NaN	NaN	NaN
MI 24 Hr / SH 24 Hr	O18751	O18751	0.277497	0.277497	0.0673299	0.0195869	14	O18751	PYGM	Glycogen phosphorylase, muscle form	PYGM_SHEEP	3	21.209	1.21209	MI 24 Hr	SH 24 Hr	NaN	NaN	NaN
MI 48 Hr / SH 24 Hr	W5NRN2	W5NRN2	2.05109	2.05109	0.0695924	0.0201991	12	W5NRN2	FAM161B	Uncharacterized protein	W5NRN2_SHEEP	1	314.42	4.1442	MI 48 Hr	SH 24 Hr	NaN	NaN	NaN
MI 24 Hr / SH 24 Hr	W5P4C6	W5P4C6	-1.66416	1.66416	0.0710863	0.0205396	16	W5P4C6	F12	Coagulation factor XII	W5P4C6_SHEEP	1	-68.4472	0.315528	MI 24 Hr	SH 24 Hr	NaN	NaN	NaN
MI 48 Hr / SH 24 Hr	W5QGP4	W5QGP4	1.12543	1.12543	0.0735393	0.0212005	20	W5QGP4	APOD	Apolipoprotein D	W5QGP4_SHEEP	2	118.166	2.18166	MI 48 Hr	SH 24 Hr	NaN	NaN	NaN
MI 48 Hr / SH 24 Hr	W5NSH2	W5NSH2	-0.520983	0.520983	0.0758304	0.021763	24	W5NSH2	ITIH3	Uncharacterized protein	W5NSH2_SHEEP	12	-30.3103	0.696897	MI 48 Hr	SH 24 Hr	NaN	NaN	NaN
MI 24 Hr / SH 24 Hr	W5P5T4	W5P5T4	-0.45003	0.45003	0.0802551	0.02293	16	W5P5T4	NaN	Complement C3 alpha chain	W5P5T4_SHEEP	9	-26.7972	0.732028	MI 24 Hr	SH 24 Hr	NaN	NaN	NaN
MI 24 Hr / SH 24 Hr	W5NYM5	W5NYM5	0.239707	0.239707	0.0831736	0.023711	16	W5NYM5	SRL	Sarcalumenin	W5NYM5_SHEEP	9	18.0752	1.18075	MI 24 Hr	SH 24 Hr	NaN	NaN	NaN
MI 24 Hr / SH 24 Hr	W5Q7J0	W5Q7J0	-0.790383	0.790383	0.0843472	0.0239921	16	W5Q7J0	APOB	Vitellogenin domain-containing protein	W5Q7J0_SHEEP	12	-42.1809	0.578191	MI 24 Hr	SH 24 Hr	NaN	NaN	NaN
MI 48 Hr / SH 24 Hr	W5PVD4	W5PVD4	-1.38004	1.38004	0.0861422	0.0244483	8	W5PVD4	AK3	GTP:AMP phosphotransferase AK3, mitochondrial	W5PVD4_SHEEP	1	-61.5792	0.384208	MI 48 Hr	SH 24 Hr	NaN	NaN	NaN
MI 24 Hr / SH 24 Hr	W5NXW9	W5NXW9	-0.338638	0.338638	0.0880147	0.0249245	16	W5NXW9	IGHM	Immunoglobulin heavy constant mu	W5NXW9_SHEEP	15	-20.9213	0.790787	MI 24 Hr	SH 24 Hr	NaN	NaN	NaN
MI 24 Hr / SH 24 Hr	P14639	P14639	-0.360447	0.360447	0.0900295	0.0254388	16	P14639	ALB	Albumin	ALBU_SHEEP	9	-22.1077	0.778923	MI 24 Hr	SH 24 Hr	NaN	NaN	NaN
MI 24 Hr / SH 24 Hr	W5PXU6	W5PXU6	0.130089	0.130089	0.0910651	0.0256747	14	W5PXU6	SERPINF1	Serpin family F member 1	W5PXU6_SHEEP	2	9.43613	1.09436	MI 24 Hr	SH 24 Hr	NaN	NaN	NaN
MI 24 Hr / SH 24 Hr	W5PWA8	W5PWA8	-0.17507	0.17507	0.0962767	0.027025	14	W5PWA8	HSPB1	Heat shock protein family B (small) member 1	W5PWA8_SHEEP	2	-11.4276	0.885724	MI 24 Hr	SH 24 Hr	NaN	NaN	NaN
MI 24 Hr / SH 24 Hr	W5PEH2	W5PEH2	-1.89452	1.89452	0.0969935	0.0271667	14	W5PEH2	HADH	Uncharacterized protein	W5PEH2_SHEEP	3	-73.1037	0.268963	MI 24 Hr	SH 24 Hr	NaN	NaN	NaN
MI 24 Hr / SH 24 Hr	W5PQ53	W5PQ53	-0.416909	0.416909	0.0981782	0.0273787	16	W5PQ53	ICOSLG	Ig-like domain-containing protein	W5PQ53_SHEEP	1	-25.0972	0.749028	MI 24 Hr	SH 24 Hr	NaN	NaN	NaN
MI 24 Hr / SH 24 Hr	W5PXC8	W5PXC8	0.181703	0.181703	0.100553	0.02798	16	W5PXC8	SERPINF2	SERPIN domain-containing protein	W5PXC8_SHEEP	5	13.4222	1.13422	MI 24 Hr	SH 24 Hr	NaN	NaN	NaN
MI 48 Hr / SH 24 Hr	W5P5W9	W5P5W9	-0.805391	0.805391	0.104865	0.0289908	14	W5P5W9	TPI1	Triosephosphate isomerase	W5P5W9_SHEEP	2	-42.7793	0.572207	MI 48 Hr	SH 24 Hr	NaN	NaN	NaN
MI 24 Hr / SH 24 Hr	W5PW21	W5PW21	-0.37543	0.37543	0.106211	0.0292995	16	W5PW21	ITIH2	Uncharacterized protein	W5PW21_SHEEP	17	-22.9124	0.770876	MI 24 Hr	SH 24 Hr	NaN	NaN	NaN
MI 48 Hr / SH 24 Hr	Q5MIB6	Q5MIB6	-1.27385	1.27385	0.1078	0.029674	13	Q5MIB6	PYGB	Glycogen phosphorylase, brain form	PYGB_SHEEP	1	-58.6445	0.413555	MI 48 Hr	SH 24 Hr	NaN	NaN	NaN
MI 48 Hr / SH 24 Hr	W5Q685	W5Q685	1.34852	1.34852	0.10826	0.0297367	13	W5Q685	VGLL3	Vestigial like family member 3	W5Q685_SHEEP	1	154.65	2.5465	MI 48 Hr	SH 24 Hr	NaN	NaN	NaN
MI 48 Hr / SH 24 Hr	W5NXT8	W5NXT8	-1.84062	1.84062	0.108751	0.0297439	22	W5NXT8	COX5A	Cytochrome c oxidase polypeptide Va	W5NXT8_SHEEP	3	-72.0798	0.279202	MI 48 Hr	SH 24 Hr	NaN	NaN	NaN
MI 24 Hr / SH 24 Hr	W5P1L7	W5P1L7	-0.326739	0.326739	0.108689	0.0297439	16	W5P1L7	F2	Activation peptide fragment 1	W5P1L7_SHEEP	21	-20.2663	0.797337	MI 24 Hr	SH 24 Hr	NaN	NaN	NaN
MI 48 Hr / SH 24 Hr	W5PP37	W5PP37	-1.41478	1.41478	0.109011	0.0297515	24	W5PP37	ATP5PD	ATP synthase subunit d, mitochondrial	W5PP37_SHEEP	3	-62.4932	0.375068	MI 48 Hr	SH 24 Hr	NaN	NaN	NaN
MI 24 Hr / SH 24 Hr	W5NU39	W5NU39	-0.671301	0.671301	0.109713	0.0298158	14	W5NU39	FABP3	FABP domain-containing protein	W5NU39_SHEEP	3	-37.206	0.62794	MI 24 Hr	SH 24 Hr	NaN	NaN	NaN
MI 24 Hr / SH 24 Hr	W5QG04	W5QG04	-0.888288	0.888288	0.109602	0.0298158	10	W5QG04	CASQ2	Calsequestrin	W5QG04_SHEEP	5	-45.9745	0.540255	MI 24 Hr	SH 24 Hr	NaN	NaN	NaN
MI 24 Hr / SH 24 Hr	W5PXX3	W5PXX3	-1.36913	1.36913	0.110033	0.0298394	14	W5PXX3	F13B	Uncharacterized protein	W5PXX3_SHEEP	2	-61.2874	0.387126	MI 24 Hr	SH 24 Hr	NaN	NaN	NaN
MI 24 Hr / SH 24 Hr	W5QBF5	W5QBF5	-0.548369	0.548369	0.114511	0.0309882	12	W5QBF5	NDUFA10	NADH dehydrogenase [ubiquinone] 1 alpha subcomplex subunit 10, mitochondrial	W5QBF5_SHEEP	6	-31.6207	0.683793	MI 24 Hr	SH 24 Hr	NaN	NaN	NaN
MI 48 Hr / SH 24 Hr	W5P323	W5P323	1.26381	1.26381	0.117419	0.0316413	20	W5P323	GPI	Glucose-6-phosphate isomerase	W5P323_SHEEP	2	140.129	2.40129	MI 48 Hr	SH 24 Hr	NaN	NaN	NaN
MI 48 Hr / SH 24 Hr	W5P6B2	W5P6B2	-1.61284	1.61284	0.117857	0.0316926	20	W5P6B2	UQCR10	Uncharacterized protein	W5P6B2_SHEEP	1	-67.3046	0.326954	MI 48 Hr	SH 24 Hr	NaN	NaN	NaN
MI 24 Hr / SH 24 Hr	W5PHI7	W5PHI7	0.814386	0.814386	0.120987	0.0323981	13	W5PHI7	NaN	SERPIN domain-containing protein	W5PHI7_SHEEP	4	75.855	1.75855	MI 24 Hr	SH 24 Hr	NaN	NaN	NaN
MI 24 Hr / SH 24 Hr	A8DR93	A8DR93	-2.27342	2.27342	0.121897	0.0325738	10	A8DR93	HSPCA	Heat shock protein alpha	A8DR93_SHEEP	2	-79.316	0.20684	MI 24 Hr	SH 24 Hr	NaN	NaN	NaN
MI 48 Hr / SH 24 Hr	W5QEA9	W5QEA9	0.502316	0.502316	0.122557	0.032614	22	W5QEA9	ATP5PB	ATP synthase F(0) complex subunit B1, mitochondrial	W5QEA9_SHEEP	2	41.6485	1.41649	MI 48 Hr	SH 24 Hr	NaN	NaN	NaN
MI 24 Hr / SH 24 Hr	W5P6F4	W5P6F4	-0.151067	0.151067	0.124247	0.0329508	16	W5P6F4	C5	Uncharacterized protein	W5P6F4_SHEEP	10	-9.94161	0.900584	MI 24 Hr	SH 24 Hr	NaN	NaN	NaN
MI 24 Hr / SH 24 Hr	W5NZ47	W5NZ47	-0.676703	0.676703	0.127714	0.0337757	16	W5NZ47	RBP4	Retinol-binding protein	W5NZ47_SHEEP	6	-37.4407	0.625593	MI 24 Hr	SH 24 Hr	NaN	NaN	NaN
MI 24 Hr / SH 24 Hr	W5NUG0	W5NUG0	-0.551299	0.551299	0.129735	0.0342393	12	W5NUG0	GOT2	Aspartate aminotransferase	W5NUG0_SHEEP	1	-31.7595	0.682405	MI 24 Hr	SH 24 Hr	NaN	NaN	NaN
MI 48 Hr / SH 24 Hr	W5PL67	W5PL67	0.718216	0.718216	0.131164	0.0345453	20	W5PL67	SUCLG2	Succinate--CoA ligase [GDP-forming] subunit beta, mitochondrial	W5PL67_SHEEP	4	64.5147	1.64515	MI 48 Hr	SH 24 Hr	NaN	NaN	NaN
MI 24 Hr / SH 24 Hr	W5NTW3	W5NTW3	0.609559	0.609559	0.144175	0.0375853	16	W5NTW3	ITIH1	Uncharacterized protein	W5NTW3_SHEEP	11	52.5792	1.52579	MI 24 Hr	SH 24 Hr	NaN	NaN	NaN
MI 48 Hr / SH 24 Hr	W5PB27	W5PB27	0.48063	0.48063	0.151025	0.0392114	24	W5PB27	NDUFS3	Complex I-30kD	W5PB27_SHEEP	4	39.5353	1.39535	MI 48 Hr	SH 24 Hr	NaN	NaN	NaN
MI 24 Hr / SH 24 Hr	P68214	P68214	0.200501	0.200501	0.153752	0.039678	16	P68214	FGA	Fibrinogen alpha chain (Fragment)	FIBA_SHEEP	1	14.9097	1.1491	MI 24 Hr	SH 24 Hr	NaN	NaN	NaN
MI 24 Hr / SH 24 Hr	W5QAN8	W5QAN8	-0.394219	0.394219	0.161572	0.0415285	16	W5QAN8	NaN	Uncharacterized protein	W5QAN8_SHEEP	1	-23.9099	0.760901	MI 24 Hr	SH 24 Hr	NaN	NaN	NaN
MI 24 Hr / SH 24 Hr	B2MVX2	B2MVX2	-0.274385	0.274385	0.164905	0.0423002	16	B2MVX2	SLC25A11	SLC25A11	B2MVX2_SHEEP	4	-17.3198	0.826802	MI 24 Hr	SH 24 Hr	NaN	NaN	NaN
MI 48 Hr / SH 24 Hr	O18751	O18751	1.37596	1.37596	0.173934	0.0445271	22	O18751	PYGM	Glycogen phosphorylase, muscle form	PYGM_SHEEP	3	159.541	2.59541	MI 48 Hr	SH 24 Hr	NaN	NaN	NaN
MI 24 Hr / SH 24 Hr	W5PJ73	W5PJ73	-0.733022	0.733022	0.174689	0.0446311	12	W5PJ73	NDUFS2	Complex I-49kD	W5PJ73_SHEEP	4	-39.8358	0.601642	MI 24 Hr	SH 24 Hr	NaN	NaN	NaN
MI 48 Hr / SH 24 Hr	W5PLB7	W5PLB7	-0.554654	0.554654	0.181637	0.0463138	8	W5PLB7	PGLYRP1	Peptidoglycan-recognition protein	W5PLB7_SHEEP	1	-31.9179	0.680821	MI 48 Hr	SH 24 Hr	NaN	NaN	NaN
MI 48 Hr / SH 24 Hr	W5NTW3	W5NTW3	-0.157453	0.157453	0.184965	0.0470686	24	W5NTW3	ITIH1	Uncharacterized protein	W5NTW3_SHEEP	11	-10.3393	0.896607	MI 48 Hr	SH 24 Hr	NaN	NaN	NaN
MI 24 Hr / SH 24 Hr	W5PE53	W5PE53	0.0707442	0.0707442	0.187883	0.0476218	16	W5PE53	C8B	Complement component 8 subunit beta	W5PE53_SHEEP	7	5.02583	1.05026	MI 24 Hr	SH 24 Hr	NaN	NaN	NaN
MI 24 Hr / SH 24 Hr	W5PLB7	W5PLB7	-1.04567	1.04567	0.190405	0.0480708	10	W5PLB7	PGLYRP1	Peptidoglycan-recognition protein	W5PLB7_SHEEP	1	-51.5579	0.484421	MI 24 Hr	SH 24 Hr	NaN	NaN	NaN
MI 24 Hr / SH 24 Hr	W5PF65	W5PF65	-0.233048	0.233048	0.193128	0.0486621	16	W5PF65	TF	Beta-1 metal-binding globulin	W5PF65_SHEEP	103	-14.9165	0.850835	MI 24 Hr	SH 24 Hr	NaN	NaN	NaN
MI 48 Hr / SH 24 Hr	W5Q9A2	W5Q9A2	-0.565714	0.565714	0.196442	0.0493334	24	W5Q9A2	AZGP1	Alpha-2-glycoprotein 1, zinc-binding	W5Q9A2_SHEEP	3	-32.4379	0.675621	MI 48 Hr	SH 24 Hr	NaN	NaN	NaN
MI 24 Hr / SH 24 Hr	W5PDR5	W5PDR5	-0.824458	0.824458	0.197514	0.049475	16	W5PDR5	C8A	Complement C8 alpha chain	W5PDR5_SHEEP	1	-43.5306	0.564694	MI 24 Hr	SH 24 Hr	NaN	NaN	NaN
MI 24 Hr / SH 24 Hr	W5Q1F6	W5Q1F6	-1.08182	1.08182	0.20656	0.051439	8	W5Q1F6	AIFM1	Uncharacterized protein	W5Q1F6_SHEEP	1	-52.7568	0.472432	MI 24 Hr	SH 24 Hr	NaN	NaN	NaN
MI 24 Hr / SH 24 Hr	W5PCL4	W5PCL4	-0.566962	0.566962	0.208791	0.0517932	12	W5PCL4	ACSL1	Acyl-CoA synthetase long chain family member 1	W5PCL4_SHEEP	1	-32.4963	0.675037	MI 24 Hr	SH 24 Hr	NaN	NaN	NaN
MI 24 Hr / SH 24 Hr	W5NUX8	W5NUX8	0.0947342	0.0947342	0.224798	0.0554416	16	W5NUX8	NaN	NTR domain-containing protein	W5NUX8_SHEEP	4	6.78687	1.06787	MI 24 Hr	SH 24 Hr	NaN	NaN	NaN
MI 48 Hr / SH 24 Hr	W5PR04	W5PR04	0.474124	0.474124	0.236208	0.0579209	24	W5PR04	IDH2	Isocitrate dehydrogenase [NADP]	W5PR04_SHEEP	11	38.9074	1.38907	MI 48 Hr	SH 24 Hr	NaN	NaN	NaN
MI 48 Hr / SH 24 Hr	W5QBF5	W5QBF5	1.00707	1.00707	0.235776	0.0579209	20	W5QBF5	NDUFA10	NADH dehydrogenase [ubiquinone] 1 alpha subcomplex subunit 10, mitochondrial	W5QBF5_SHEEP	6	100.983	2.00983	MI 48 Hr	SH 24 Hr	NaN	NaN	NaN
MI 48 Hr / SH 24 Hr	W5QH46	W5QH46	0.19122	0.19122	0.237171	0.0580456	24	W5QH46	KNG1	Bradykinin	W5QH46_SHEEP	1	14.1729	1.14173	MI 48 Hr	SH 24 Hr	NaN	NaN	NaN
MI 48 Hr / SH 24 Hr	W5PDR5	W5PDR5	-0.646394	0.646394	0.238714	0.0583118	22	W5PDR5	C8A	Complement C8 alpha chain	W5PDR5_SHEEP	1	-36.1125	0.638875	MI 48 Hr	SH 24 Hr	NaN	NaN	NaN
MI 48 Hr / SH 24 Hr	W5NYA1	W5NYA1	-0.107792	0.107792	0.242052	0.0590146	16	W5NYA1	C2	C3/C5 convertase	W5NYA1_SHEEP	1	-7.19927	0.928007	MI 48 Hr	SH 24 Hr	NaN	NaN	NaN
MI 24 Hr / SH 24 Hr	C5IWV1	C5IWV1	-0.456097	0.456097	0.24834	0.0604326	16	C5IWV1	FH	Fumarate hydratase, mitochondrial	C5IWV1_SHEEP	4	-27.1044	0.728956	MI 24 Hr	SH 24 Hr	NaN	NaN	NaN
MI 24 Hr / SH 24 Hr	W5QFP0	W5QFP0	1.50659	1.50659	0.255821	0.0620172	8	W5QFP0	THBS1	Thrombospondin 1	W5QFP0_SHEEP	1	184.138	2.84138	MI 24 Hr	SH 24 Hr	NaN	NaN	NaN
MI 24 Hr / SH 24 Hr	W5PA65	W5PA65	-1.51408	1.51408	0.256825	0.062143	6	W5PA65	CFL2	Cofilin 2	W5PA65_SHEEP	1	-64.988	0.35012	MI 24 Hr	SH 24 Hr	NaN	NaN	NaN
MI 48 Hr / SH 24 Hr	W5PXX3	W5PXX3	-0.136253	0.136253	0.261444	0.0631413	18	W5PXX3	F13B	Uncharacterized protein	W5PXX3_SHEEP	2	-9.01209	0.909879	MI 48 Hr	SH 24 Hr	NaN	NaN	NaN
MI 48 Hr / SH 24 Hr	W5QG04	W5QG04	0.153973	0.153973	0.262411	0.0632555	20	W5QG04	CASQ2	Calsequestrin	W5QG04_SHEEP	5	11.2629	1.11263	MI 48 Hr	SH 24 Hr	NaN	NaN	NaN
MI 48 Hr / SH 24 Hr	W5NUG0	W5NUG0	-0.521975	0.521975	0.287233	0.0689913	14	W5NUG0	GOT2	Aspartate aminotransferase	W5NUG0_SHEEP	1	-30.3582	0.696418	MI 48 Hr	SH 24 Hr	NaN	NaN	NaN
MI 24 Hr / SH 24 Hr	W5QH45	W5QH45	0.0988102	0.0988102	0.287284	0.0689913	16	W5QH45	KNG1	Uncharacterized protein	W5QH45_SHEEP	4	7.08899	1.07089	MI 24 Hr	SH 24 Hr	NaN	NaN	NaN
MI 24 Hr / SH 24 Hr	W5PHP8	W5PHP8	-0.0947955	0.0947955	0.289578	0.0694119	16	W5PHP8	LRG1	LRRCT domain-containing protein	W5PHP8_SHEEP	4	-6.35951	0.936405	MI 24 Hr	SH 24 Hr	NaN	NaN	NaN
MI 48 Hr / SH 24 Hr	W5Q754	W5Q754	0.829036	0.829036	0.300012	0.0716445	20	W5Q754	NaN	Titin	W5Q754_SHEEP	21	77.6498	1.7765	MI 48 Hr	SH 24 Hr	NaN	NaN	NaN
MI 24 Hr / SH 24 Hr	W5Q961	W5Q961	0.145545	0.145545	0.306628	0.0730883	16	W5Q961	LOC101107947	Uncharacterized protein	W5Q961_SHEEP	5	10.6148	1.10615	MI 24 Hr	SH 24 Hr	NaN	NaN	NaN
MI 24 Hr / SH 24 Hr	W5PSM6	W5PSM6	0.192068	0.192068	0.308302	0.0733507	16	W5PSM6	HABP2	Uncharacterized protein	W5PSM6_SHEEP	2	14.24	1.1424	MI 24 Hr	SH 24 Hr	NaN	NaN	NaN
MI 24 Hr / SH 24 Hr	W5NWU4	W5NWU4	0.0683195	0.0683195	0.313633	0.0743426	16	W5NWU4	NaN	Uncharacterized protein	W5NWU4_SHEEP	1	4.84947	1.04849	MI 24 Hr	SH 24 Hr	NaN	NaN	NaN
MI 24 Hr / SH 24 Hr	W5PKA9	W5PKA9	0.183999	0.183999	0.324589	0.0766556	16	W5PKA9	F5	Coagulation factor V	W5PKA9_SHEEP	4	13.6029	1.13603	MI 24 Hr	SH 24 Hr	NaN	NaN	NaN
MI 48 Hr / SH 24 Hr	W5QI15	W5QI15	0.190748	0.190748	0.333318	0.0784955	22	W5QI15	NaN	Ig-like domain-containing protein	W5QI15_SHEEP	1	14.1355	1.14136	MI 48 Hr	SH 24 Hr	NaN	NaN	NaN
MI 24 Hr / SH 24 Hr	W5PI58	W5PI58	-0.312543	0.312543	0.344668	0.0808012	14	W5PI58	NDUFA9	Epimerase domain-containing protein	W5PI58_SHEEP	5	-19.4779	0.805221	MI 24 Hr	SH 24 Hr	NaN	NaN	NaN
MI 24 Hr / SH 24 Hr	W5QIE4	W5QIE4	-2.20182	2.20182	0.349985	0.0818978	12	W5QIE4	NaN	Uncharacterized protein	W5QIE4_SHEEP	1	-78.2637	0.217363	MI 24 Hr	SH 24 Hr	NaN	NaN	NaN
MI 48 Hr / SH 24 Hr	W5QH50	W5QH50	-0.239607	0.239607	0.35779	0.0835715	22	W5QH50	HRG	Uncharacterized protein	W5QH50_SHEEP	6	-15.3024	0.846976	MI 48 Hr	SH 24 Hr	NaN	NaN	NaN
MI 24 Hr / SH 24 Hr	W5Q4Q3	W5Q4Q3	-0.115303	0.115303	0.364506	0.0848305	16	W5Q4Q3	SERPIND1	Serpin family D member 1	W5Q4Q3_SHEEP	4	-7.68119	0.923188	MI 24 Hr	SH 24 Hr	NaN	NaN	NaN
MI 48 Hr / SH 24 Hr	A8DR93	A8DR93	-1.21062	1.21062	0.369296	0.085634	18	A8DR93	HSPCA	Heat shock protein alpha	A8DR93_SHEEP	2	-56.7917	0.432083	MI 48 Hr	SH 24 Hr	NaN	NaN	NaN
MI 48 Hr / SH 24 Hr	W5P3J3	W5P3J3	-0.756286	0.756286	0.37148	0.0859844	24	W5P3J3	C1S	Uncharacterized protein	W5P3J3_SHEEP	1	-40.7982	0.592018	MI 48 Hr	SH 24 Hr	NaN	NaN	NaN
MI 24 Hr / SH 24 Hr	W5NY46	W5NY46	-0.205143	0.205143	0.384995	0.0884728	16	W5NY46	PON1	Uncharacterized protein	W5NY46_SHEEP	11	-13.2548	0.867452	MI 24 Hr	SH 24 Hr	NaN	NaN	NaN
MI 48 Hr / SH 24 Hr	W5PJ73	W5PJ73	0.682459	0.682459	0.388297	0.0890718	20	W5PJ73	NDUFS2	Complex I-49kD	W5PJ73_SHEEP	4	60.4873	1.60487	MI 48 Hr	SH 24 Hr	NaN	NaN	NaN
MI 24 Hr / SH 24 Hr	W5Q4Z3	W5Q4Z3	-0.298244	0.298244	0.40805	0.0934355	16	W5Q4Z3	IGFALS	Insulin like growth factor binding protein acid labile subunit	W5Q4Z3_SHEEP	1	-18.6758	0.813242	MI 24 Hr	SH 24 Hr	NaN	NaN	NaN
MI 24 Hr / SH 24 Hr	P68116	P68116	-0.589708	0.589708	0.420587	0.0957921	16	P68116	FGB	Fibrinogen beta chain (Fragment)	FIBB_SHEEP	2	-33.5522	0.664478	MI 24 Hr	SH 24 Hr	NaN	NaN	NaN
MI 48 Hr / SH 24 Hr	P68214	P68214	-0.35979	0.35979	0.420314	0.0957921	24	P68214	FGA	Fibrinogen alpha chain (Fragment)	FIBA_SHEEP	1	-22.0722	0.779278	MI 48 Hr	SH 24 Hr	NaN	NaN	NaN
MI 48 Hr / SH 24 Hr	W5PXC8	W5PXC8	-0.073304	0.073304	0.430177	0.0976917	24	W5PXC8	SERPINF2	SERPIN domain-containing protein	W5PXC8_SHEEP	5	-4.95412	0.950459	MI 48 Hr	SH 24 Hr	NaN	NaN	NaN
MI 24 Hr / SH 24 Hr	W5Q3B0	W5Q3B0	0.783251	0.783251	0.430454	0.0976917	5	W5Q3B0	WDR33	WD_REPEATS_REGION domain-containing protein	W5Q3B0_SHEEP	1	72.1004	1.721	MI 24 Hr	SH 24 Hr	NaN	NaN	NaN
MI 24 Hr / SH 24 Hr	W5Q5G6	W5Q5G6	0.17053	0.17053	0.43662	0.0983933	12	W5Q5G6	UQCRC1	Ubiquinol-cytochrome c reductase core protein 1	W5Q5G6_SHEEP	5	12.5472	1.12547	MI 24 Hr	SH 24 Hr	NaN	NaN	NaN
MI 48 Hr / SH 24 Hr	W5QBV7	W5QBV7	-0.128022	0.128022	0.434648	0.0983933	24	W5QBV7	CD44	CD44 antigen	W5QBV7_SHEEP	1	-8.49146	0.915085	MI 48 Hr	SH 24 Hr	NaN	NaN	NaN
MI 48 Hr / SH 24 Hr	W5PJG0	W5PJG0	-0.075079	0.075079	0.440743	0.0991478	12	W5PJG0	LOC105601867	Serum amyloid A protein	W5PJG0_SHEEP	2	-5.07099	0.94929	MI 48 Hr	SH 24 Hr	NaN	NaN	NaN
MI 24 Hr / SH 24 Hr	W5P887	W5P887	-0.768756	0.768756	0.441986	0.0992529	14	W5P887	CST3	Cystatin C	W5P887_SHEEP	1	-41.3077	0.586923	MI 24 Hr	SH 24 Hr	NaN	NaN	NaN
MI 24 Hr / SH 24 Hr	W5QAA9	W5QAA9	0.301665	0.301665	0.454848	0.101962	12	W5QAA9	ACO2	Aconitate hydratase, mitochondrial	W5QAA9_SHEEP	6	23.2566	1.23257	MI 24 Hr	SH 24 Hr	NaN	NaN	NaN
MI 48 Hr / SH 24 Hr	W5PMR1	W5PMR1	0.743756	0.743756	0.457806	0.102446	20	W5PMR1	NaN	GLOBIN domain-containing protein	W5PMR1_SHEEP	1	67.453	1.67453	MI 48 Hr	SH 24 Hr	NaN	NaN	NaN
MI 48 Hr / SH 24 Hr	W5P812	W5P812	-0.145645	0.145645	0.461167	0.103018	24	W5P812	AMBP	Alpha-1-microglobulin	W5P812_SHEEP	5	-9.60251	0.903975	MI 48 Hr	SH 24 Hr	NaN	NaN	NaN
MI 48 Hr / SH 24 Hr	W5PA65	W5PA65	0.270718	0.270718	0.474059	0.105472	23	W5PA65	CFL2	Cofilin 2	W5PA65_SHEEP	1	20.6408	1.20641	MI 48 Hr	SH 24 Hr	NaN	NaN	NaN
MI 48 Hr / SH 24 Hr	W5PZR4	W5PZR4	0.334969	0.334969	0.474624	0.105472	16	W5PZR4	OGDH	Transket_pyr domain-containing protein	W5PZR4_SHEEP	2	26.135	1.26135	MI 48 Hr	SH 24 Hr	NaN	NaN	NaN
MI 48 Hr / SH 24 Hr	W5PVJ1	W5PVJ1	-0.876915	0.876915	0.476371	0.105677	22	W5PVJ1	NaN	BCL2 like 13	W5PVJ1_SHEEP	2	-45.5469	0.544531	MI 48 Hr	SH 24 Hr	NaN	NaN	NaN
MI 48 Hr / SH 24 Hr	W5P6W4	W5P6W4	-0.0106863	0.0106863	0.482657	0.106701	24	W5P6W4	MYOM2	Uncharacterized protein	W5P6W4_SHEEP	4	-0.737979	0.99262	MI 48 Hr	SH 24 Hr	NaN	NaN	NaN
MI 24 Hr / SH 24 Hr	W5PAL4	W5PAL4	-0.121704	0.121704	0.493063	0.108627	16	W5PAL4	NaN	Uncharacterized protein	W5PAL4_SHEEP	2	-8.08989	0.919101	MI 24 Hr	SH 24 Hr	NaN	NaN	NaN
MI 48 Hr / SH 24 Hr	W5PI58	W5PI58	-0.0321234	0.0321234	0.499895	0.109943	22	W5PI58	NDUFA9	Epimerase domain-containing protein	W5PI58_SHEEP	5	-2.20202	0.97798	MI 48 Hr	SH 24 Hr	NaN	NaN	NaN
MI 48 Hr / SH 24 Hr	W5PWA8	W5PWA8	0.531616	0.531616	0.51964	0.114089	22	W5PWA8	HSPB1	Heat shock protein family B (small) member 1	W5PWA8_SHEEP	2	44.5548	1.44555	MI 48 Hr	SH 24 Hr	NaN	NaN	NaN
MI 24 Hr / SH 24 Hr	W5NSA6	W5NSA6	-0.0315899	0.0315899	0.520902	0.11417	16	W5NSA6	A2M	Uncharacterized protein	W5NSA6_SHEEP	67	-2.16585	0.978342	MI 24 Hr	SH 24 Hr	NaN	NaN	NaN
MI 48 Hr / SH 24 Hr	P02190	P02190	-0.434163	0.434163	0.527989	0.115526	24	P02190	MB	Myoglobin	MYG_SHEEP	5	-25.9877	0.740123	MI 48 Hr	SH 24 Hr	NaN	NaN	NaN
MI 24 Hr / SH 24 Hr	W5PH81	W5PH81	-0.10611	0.10611	0.5493	0.119576	16	W5PH81	C7	Uncharacterized protein	W5PH81_SHEEP	15	-7.09103	0.92909	MI 24 Hr	SH 24 Hr	NaN	NaN	NaN
MI 24 Hr / SH 24 Hr	W5PGT6	W5PGT6	-0.13445	0.13445	0.557159	0.12108	16	W5PGT6	C6	Complement component C6	W5PGT6_SHEEP	15	-8.8983	0.911017	MI 24 Hr	SH 24 Hr	NaN	NaN	NaN
MI 24 Hr / SH 24 Hr	W5QCP9	W5QCP9	0.326041	0.326041	0.574978	0.12432	12	W5QCP9	COL6A3	Collagen type VI alpha 3 chain	W5QCP9_SHEEP	3	25.3568	1.25357	MI 24 Hr	SH 24 Hr	NaN	NaN	NaN
MI 24 Hr / SH 24 Hr	W5PB27	W5PB27	-0.992399	0.992399	0.590833	0.127532	16	W5PB27	NDUFS3	Complex I-30kD	W5PB27_SHEEP	4	-49.7359	0.502641	MI 24 Hr	SH 24 Hr	NaN	NaN	NaN
MI 48 Hr / SH 24 Hr	W5P663	W5P663	0.140103	0.140103	0.607809	0.130974	23	W5P663	ENO3	2-phospho-D-glycerate hydro-lyase	W5P663_SHEEP	2	10.1984	1.10198	MI 48 Hr	SH 24 Hr	NaN	NaN	NaN
MI 24 Hr / SH 24 Hr	W5QEA9	W5QEA9	-0.00500705	0.00500705	0.608823	0.130974	14	W5QEA9	ATP5PB	ATP synthase F(0) complex subunit B1, mitochondrial	W5QEA9_SHEEP	2	-0.34646	0.996535	MI 24 Hr	SH 24 Hr	NaN	NaN	NaN
MI 24 Hr / SH 24 Hr	P68240	P68240	0.300545	0.300545	0.615291	0.132143	16	P68240	NaN	Hemoglobin subunit alpha-1/2	HBA_SHEEP	6	23.161	1.23161	MI 24 Hr	SH 24 Hr	NaN	NaN	NaN
MI 48 Hr / SH 24 Hr	W5P4E7	W5P4E7	-0.348723	0.348723	0.617177	0.132326	12	W5P4E7	COX6B1	Cytochrome c oxidase subunit	W5P4E7_SHEEP	2	-21.4721	0.785279	MI 48 Hr	SH 24 Hr	NaN	NaN	NaN
MI 48 Hr / SH 24 Hr	W5Q3B0	W5Q3B0	-0.526666	0.526666	0.624025	0.133348	6	W5Q3B0	WDR33	WD_REPEATS_REGION domain-containing protein	W5Q3B0_SHEEP	1	-30.5843	0.694157	MI 48 Hr	SH 24 Hr	NaN	NaN	NaN
MI 24 Hr / SH 24 Hr	W5NWX6	W5NWX6	-0.0648201	0.0648201	0.648713	0.137938	16	W5NWX6	APOC3	Apolipoprotein C-III	W5NWX6_SHEEP	2	-4.39355	0.956065	MI 24 Hr	SH 24 Hr	NaN	NaN	NaN
MI 48 Hr / SH 24 Hr	W5PP03	W5PP03	-0.0347976	0.0347976	0.66759	0.141242	20	W5PP03	ATP5F1D	ATP synthase F1 subunit delta	W5PP03_SHEEP	2	-2.38313	0.976169	MI 48 Hr	SH 24 Hr	NaN	NaN	NaN
MI 24 Hr / SH 24 Hr	W5PGM1	W5PGM1	-1.53195	1.53195	0.670175	0.141333	12	W5PGM1	OXCT1	Succinyl-CoA:3-ketoacid-coenzyme A transferase	W5PGM1_SHEEP	3	-65.419	0.34581	MI 24 Hr	SH 24 Hr	NaN	NaN	NaN
MI 24 Hr / SH 24 Hr	W5QH50	W5QH50	-0.629229	0.629229	0.670227	0.141333	16	W5QH50	HRG	Uncharacterized protein	W5QH50_SHEEP	6	-35.3478	0.646522	MI 24 Hr	SH 24 Hr	NaN	NaN	NaN
MI 48 Hr / SH 24 Hr	W5P5T4	W5P5T4	-0.42361	0.42361	0.673032	0.141624	24	W5P5T4	NaN	Complement C3 alpha chain	W5P5T4_SHEEP	9	-25.4443	0.745557	MI 48 Hr	SH 24 Hr	NaN	NaN	NaN
MI 48 Hr / SH 24 Hr	B2MVX2	B2MVX2	0.00720482	0.00720482	0.677508	0.142166	24	B2MVX2	SLC25A11	SLC25A11	B2MVX2_SHEEP	4	0.500649	1.00501	MI 48 Hr	SH 24 Hr	NaN	NaN	NaN
MI 24 Hr / SH 24 Hr	W5QDP8	W5QDP8	-0.762874	0.762874	0.685907	0.143692	16	W5QDP8	FBLN1	Fibulin-1	W5QDP8_SHEEP	3	-41.0679	0.589321	MI 24 Hr	SH 24 Hr	NaN	NaN	NaN
MI 48 Hr / SH 24 Hr	W5NXM1	W5NXM1	0.93204	0.93204	0.714004	0.14909	22	W5NXM1	NaN	A2M domain-containing protein	W5NXM1_SHEEP	2	90.7972	1.90797	MI 48 Hr	SH 24 Hr	NaN	NaN	NaN
MI 24 Hr / SH 24 Hr	W5QH54	W5QH54	-0.484485	0.484485	0.713546	0.14909	16	W5QH54	FETUB	Uncharacterized protein	W5QH54_SHEEP	8	-28.5248	0.714752	MI 24 Hr	SH 24 Hr	NaN	NaN	NaN
MI 24 Hr / SH 24 Hr	W5PVL4	W5PVL4	-0.0755052	0.0755052	0.721358	0.150381	16	W5PVL4	MBL2	Mannose-binding protein C	W5PVL4_SHEEP	2	-5.09902	0.94901	MI 24 Hr	SH 24 Hr	NaN	NaN	NaN
MI 24 Hr / SH 24 Hr	W5NYA1	W5NYA1	-0.500542	0.500542	0.723697	0.150623	14	W5NYA1	C2	C3/C5 convertase	W5NYA1_SHEEP	1	-29.3159	0.706841	MI 24 Hr	SH 24 Hr	NaN	NaN	NaN
MI 24 Hr / SH 24 Hr	W5QA07	W5QA07	-0.0330804	0.0330804	0.737941	0.153338	16	W5QA07	LOC101119384	C1q domain-containing protein	W5QA07_SHEEP	1	-2.26687	0.977331	MI 24 Hr	SH 24 Hr	NaN	NaN	NaN
MI 24 Hr / SH 24 Hr	W5PJG0	W5PJG0	-0.601337	0.601337	0.751456	0.155894	9	W5PJG0	LOC105601867	Serum amyloid A protein	W5PJG0_SHEEP	2	-34.0857	0.659143	MI 24 Hr	SH 24 Hr	NaN	NaN	NaN
MI 48 Hr / SH 24 Hr	W5P1X9	W5P1X9	-0.102883	0.102883	0.762984	0.157774	24	W5P1X9	ALDOA	Fructose-bisphosphate aldolase	W5P1X9_SHEEP	4	-6.88295	0.931171	MI 48 Hr	SH 24 Hr	NaN	NaN	NaN
MI 24 Hr / SH 24 Hr	W5PPQ8	W5PPQ8	-0.0921475	0.0921475	0.783811	0.161819	16	W5PPQ8	JCHAIN	Uncharacterized protein	W5PPQ8_SHEEP	11	-6.18747	0.938125	MI 24 Hr	SH 24 Hr	NaN	NaN	NaN
MI 48 Hr / SH 24 Hr	P02075	P02075	0.386261	0.386261	0.785256	0.161856	20	P02075	HBB	Hemoglobin subunit beta	HBB_SHEEP	1	30.7002	1.307	MI 48 Hr	SH 24 Hr	NaN	NaN	NaN
MI 48 Hr / SH 24 Hr	W5Q0P3	W5Q0P3	0.103764	0.103764	0.789648	0.1625	24	W5Q0P3	CKMT2	Creatine kinase	W5Q0P3_SHEEP	7	7.45735	1.07457	MI 48 Hr	SH 24 Hr	NaN	NaN	NaN
MI 48 Hr / SH 24 Hr	W5PUP9	W5PUP9	-0.0353431	0.0353431	0.799013	0.164163	22	W5PUP9	UQCRQ	Complex III subunit 8	W5PUP9_SHEEP	1	-2.42003	0.9758	MI 48 Hr	SH 24 Hr	NaN	NaN	NaN
MI 24 Hr / SH 24 Hr	W5NSH2	W5NSH2	-0.205086	0.205086	0.818334	0.167863	16	W5NSH2	ITIH3	Uncharacterized protein	W5NSH2_SHEEP	12	-13.2513	0.867487	MI 24 Hr	SH 24 Hr	NaN	NaN	NaN
MI 48 Hr / SH 24 Hr	W5P627	W5P627	-0.547739	0.547739	0.830479	0.169811	24	W5P627	GSN	Actin-depolymerizing factor	W5P627_SHEEP	10	-31.5908	0.684092	MI 48 Hr	SH 24 Hr	NaN	NaN	NaN
MI 24 Hr / SH 24 Hr	W5Q9A2	W5Q9A2	-0.582403	0.582403	0.829496	0.169811	16	W5Q9A2	AZGP1	Alpha-2-glycoprotein 1, zinc-binding	W5Q9A2_SHEEP	3	-33.2149	0.667851	MI 24 Hr	SH 24 Hr	NaN	NaN	NaN
MI 24 Hr / SH 24 Hr	W5PWE9	W5PWE9	-0.843848	0.843848	0.845161	0.172537	15	W5PWE9	ALB	Albumin	W5PWE9_SHEEP	5	-44.2844	0.557156	MI 24 Hr	SH 24 Hr	NaN	NaN	NaN
MI 48 Hr / SH 24 Hr	W5PIJ5	W5PIJ5	0.977865	0.977865	0.862764	0.175292	22	W5PIJ5	CDH13	Uncharacterized protein	W5PIJ5_SHEEP	2	96.9548	1.96955	MI 48 Hr	SH 24 Hr	NaN	NaN	NaN
MI 48 Hr / SH 24 Hr	W5Q1F6	W5Q1F6	-0.216808	0.216808	0.865535	0.175576	20	W5Q1F6	AIFM1	Uncharacterized protein	W5Q1F6_SHEEP	1	-13.9533	0.860467	MI 48 Hr	SH 24 Hr	NaN	NaN	NaN
MI 48 Hr / SH 24 Hr	W5PTL2	W5PTL2	-0.232509	0.232509	0.884515	0.178876	24	W5PTL2	CFP	Uncharacterized protein	W5PTL2_SHEEP	5	-14.8847	0.851153	MI 48 Hr	SH 24 Hr	NaN	NaN	NaN
MI 48 Hr / SH 24 Hr	W5PTW2	W5PTW2	0.00290644	0.00290644	0.884596	0.178876	24	W5PTW2	SLC25A3	Solute carrier family 25 member 3	W5PTW2_SHEEP	3	0.201662	1.00202	MI 48 Hr	SH 24 Hr	NaN	NaN	NaN
MI 48 Hr / SH 24 Hr	E5FXR5	E5FXR5	-0.421984	0.421984	0.889067	0.179496	24	E5FXR5	MYOZ2	Myozenin 2	E5FXR5_SHEEP	4	-25.3603	0.746397	MI 48 Hr	SH 24 Hr	NaN	NaN	NaN
MI 48 Hr / SH 24 Hr	W5P4C6	W5P4C6	-0.304979	0.304979	0.900465	0.181511	16	W5P4C6	F12	Coagulation factor XII	W5P4C6_SHEEP	1	-19.0546	0.809454	MI 48 Hr	SH 24 Hr	NaN	NaN	NaN
MI 48 Hr / SH 24 Hr	W5P642	W5P642	0.369931	0.369931	0.913085	0.183766	9	W5P642	UQCRB	Cytochrome b-c1 complex subunit 7	W5P642_SHEEP	1	29.2291	1.29229	MI 48 Hr	SH 24 Hr	NaN	NaN	NaN
MI 48 Hr / SH 24 Hr	W5NZQ2	W5NZQ2	0.0534906	0.0534906	0.922165	0.185011	20	W5NZQ2	LAP3	Cytosol aminopeptidase	W5NZQ2_SHEEP	1	3.77728	1.03777	MI 48 Hr	SH 24 Hr	NaN	NaN	NaN
MI 48 Hr / SH 24 Hr	P68240	P68240	-0.0331673	0.0331673	0.940412	0.188082	24	P68240	NaN	Hemoglobin subunit alpha-1/2	HBA_SHEEP	6	-2.27275	0.977272	MI 48 Hr	SH 24 Hr	NaN	NaN	NaN
MI 24 Hr / SH 24 Hr	W5PYS8	W5PYS8	0.0746061	0.0746061	0.982085	0.195501	16	W5PYS8	NaN	Uncharacterized protein	W5PYS8_SHEEP	1	5.30735	1.05307	MI 24 Hr	SH 24 Hr	NaN	NaN	NaN
MI 48 Hr / SH 24 Hr	W5PEH2	W5PEH2	-0.842401	0.842401	0.993229	0.197106	22	W5PEH2	HADH	Uncharacterized protein	W5PEH2_SHEEP	3	-44.2285	0.557715	MI 48 Hr	SH 24 Hr	NaN	NaN	NaN
MI 24 Hr / SH 24 Hr	W5PVY4	W5PVY4	-0.00116472	0.00116472	0.995045	0.197161	14	W5PVY4	LAMA2	Uncharacterized protein	W5PVY4_SHEEP	2	-0.0807	0.999193	MI 24 Hr	SH 24 Hr	NaN	NaN	NaN
